# Supplementary material for: Nanomolar phosphate supply and its recycling drive net community production in the subtropical North Pacific
Source: Nat Commun. 2021 Jun 8;12:3462. doi: 10.1038/s41467-021-23837-y (PMC8187552; doi:10.1038/s41467-021-23837-y)
Supplement: Supplementary file 3 — source data [file 41467_2021_23837_MOESM3_ESM.xlsx]

## Sheet: SurfacePO4
Nanomolar (10-9 M=nM) PO4 concentrations in the surface waters (<10 m) of the western subtropical North Paficic as derived from Martiny et al. (2019) and Hashihama et al. (2021)
Latitude (oN)	Longitude (oE)	PO4 (nM)
9.9963	152.444	42
10	160	89
10.0005	152.442	42
10.0046	152.44	42
10.0087	152.438	43
10.0128	152.436	42
10.017	152.434	42
10.0211	152.432	42
10.0252	152.43	42
10.0293	152.429	42
10.0334	152.427	43
10.0375	152.425	41
10.0416	152.423	43
10.0457	152.421	42
10.0498	152.419	42
10.054	152.417	42
10.0582	152.415	43
10.0622	152.413	44
10.0664	152.411	43
10.0705	152.409	42
10.0746	152.407	42
10.0788	152.405	42
10.0829	152.404	43
10.0871	152.401	43
10.0912	152.4	43
10.0953	152.398	42
10.0972	154.954	55
10.0994	152.396	42
10.1014	154.954	55
10.1036	152.394	44
10.1053	154.954	55
10.1078	152.392	44
10.1094	154.955	55
10.1119	152.39	43
10.1135	154.955	56
10.1159	152.388	43
10.1174	154.955	56
10.1199	152.386	43
10.1215	154.955	55
10.1239	152.384	42
10.1256	154.955	56
10.1279	152.382	43
10.1296	154.955	56
10.132	152.38	45
10.1337	154.955	56
10.136	152.378	43
10.1378	154.955	56
10.14	152.376	42
10.1419	154.955	57
10.144	152.374	41
10.1459	154.955	56
10.1481	152.372	42
10.15	154.955	56
10.1521	152.37	43
10.1533	143.063	53
10.1541	154.955	55
10.1561	152.368	42
10.1565	143.061	53
10.1581	154.955	57
10.1598	143.059	55
10.1601	152.366	43
10.1622	154.955	57
10.1631	143.056	53
10.1641	152.364	43
10.1663	154.955	56
10.1664	143.054	55
10.1682	152.362	48
10.1698	143.052	53
10.1704	154.955	55
10.1722	152.36	42
10.1731	143.049	53
10.1745	154.955	56
10.1763	152.358	42
10.1766	143.047	57
10.1786	154.955	56
10.1798	143.044	54
10.1803	152.356	42
10.1828	154.955	57
10.1832	143.042	53
10.1844	152.354	43
10.1866	143.039	55
10.1867	154.955	57
10.1884	152.352	42
10.1899	143.037	52
10.1909	154.955	57
10.1924	152.35	43
10.1933	143.035	53
10.195	154.955	57
10.1965	152.348	44
10.1966	143.032	54
10.199	154.955	57
10.1999	143.03	54
10.2005	152.346	42
10.2031	154.955	56
10.2033	143.027	56
10.2045	152.344	42
10.2066	143.025	54
10.2072	154.955	57
10.2085	152.342	42
10.2099	143.023	55
10.2114	154.955	57
10.2126	152.34	42
10.2132	143.02	53
10.2154	154.954	57
10.2166	143.018	54
10.2166	152.338	42
10.2195	154.954	57
10.2198	143.016	54
10.2206	152.336	42
10.2232	143.013	54
10.2236	154.954	57
10.2246	152.334	42
10.2266	143.011	54
10.2277	154.954	57
10.2286	152.332	43
10.2299	143.008	53
10.2319	154.954	57
10.2327	152.33	42
10.2332	143.006	55
10.236	154.954	58
10.2366	143.004	53
10.24	143.001	54
10.24	154.954	57
10.2433	142.999	53
10.2441	154.954	58
10.2466	142.996	55
10.2483	154.954	58
10.25	142.994	55
10.2524	154.954	57
10.2534	142.992	53
10.2564	154.954	57
10.2566	142.989	54
10.26	142.987	55
10.2605	154.954	58
10.2633	142.984	54
10.2647	154.954	56
10.2666	142.982	55
10.2687	154.954	57
10.2699	142.98	55
10.2728	154.954	57
10.2733	142.977	54
10.2765	142.975	54
10.2769	154.954	57
10.2798	142.973	54
10.2809	154.954	58
10.2831	142.97	54
10.2851	154.954	57
10.2864	142.968	55
10.2892	154.954	58
10.2896	142.965	53
10.293	142.963	55
10.2933	154.954	57
10.2962	142.961	53
10.2974	154.954	57
10.2995	142.958	54
10.3016	154.954	57
10.3027	142.956	53
10.3056	154.954	58
10.3061	142.953	55
10.3093	142.951	53
10.3097	154.955	57
10.3126	142.949	53
10.3138	154.955	57
10.3159	142.946	54
10.318	154.955	58
10.3192	142.944	53
10.322	154.956	58
10.3224	142.941	54
10.3257	142.939	54
10.3262	154.956	58
10.329	142.936	52
10.3303	154.957	58
10.3322	142.934	54
10.3343	154.957	58
10.3355	142.931	53
10.3384	154.957	57
10.3388	142.929	53
10.342	142.927	53
10.3426	154.958	58
10.3453	142.924	53
10.3466	154.958	58
10.3486	142.922	51
10.3507	154.958	58
10.3519	142.919	54
10.3548	154.959	60
10.355	142.917	53
10.3582	142.914	51
10.3589	154.959	58
10.3614	142.912	52
10.363	154.96	59
10.3646	142.909	52
10.367	154.96	58
10.3678	142.907	53
10.3711	142.904	51
10.3712	154.96	59
10.3742	142.902	52
10.3752	154.961	60
10.3774	142.899	52
10.3793	154.961	59
10.3807	142.897	53
10.3835	154.961	59
10.384	142.894	51
10.3871	142.892	52
10.3876	154.962	59
10.3904	142.889	51
10.3916	154.962	58
10.3936	142.887	51
10.3957	154.962	58
10.3968	142.884	52
10.3998	154.963	57
10.4001	142.882	51
10.4033	142.879	53
10.4038	154.963	59
10.4065	142.877	51
10.4078	154.963	60
10.4097	142.874	51
10.412	154.964	59
10.413	142.872	51
10.416	154.964	59
10.4164	142.869	51
10.4195	142.867	51
10.42	154.964	59
10.4229	142.865	51
10.4241	154.965	61
10.4261	142.862	53
10.428	154.965	59
10.4294	142.86	51
10.4321	154.965	60
10.4327	142.857	53
10.4361	142.855	52
10.4363	154.966	60
10.4393	142.852	52
10.4404	154.966	60
10.4426	142.85	50
10.4444	154.966	60
10.4459	142.848	50
10.4484	154.967	60
10.4493	142.845	50
10.4524	142.843	50
10.4526	154.967	61
10.4558	142.84	52
10.4566	154.967	60
10.459	142.838	51
10.4607	154.968	60
10.4622	142.836	52
10.4648	154.968	60
10.4655	142.833	50
10.4687	154.968	61
10.4688	142.831	52
10.472	142.828	51
10.4729	154.969	61
10.4753	142.826	51
10.477	154.969	62
10.4786	142.824	50
10.4811	154.969	62
10.4819	142.821	50
10.4851	142.819	50
10.4852	154.97	62
10.4884	142.816	51
10.4893	154.97	62
10.4916	142.814	50
10.4934	154.97	63
10.4948	142.812	50
10.4975	154.97	62
10.4981	142.809	50
10.5014	142.807	50
10.5016	154.971	62
10.5046	142.805	48
10.5057	154.971	62
10.5078	142.802	50
10.5098	154.971	62
10.5111	142.8	50
10.5138	154.972	62
10.5145	142.798	49
10.5176	142.795	49
10.518	154.972	63
10.5209	142.793	49
10.522	154.972	63
10.5242	142.791	49
10.526	154.972	63
10.5274	142.788	49
10.53	154.973	63
10.5308	142.786	49
10.534	142.784	50
10.5342	154.973	63
10.5372	142.781	48
10.5382	154.973	64
10.5405	142.779	49
10.5422	154.974	64
10.5438	142.777	49
10.5464	154.974	63
10.5471	142.774	49
10.5503	142.772	48
10.5505	154.974	64
10.5536	142.77	49
10.5545	154.974	63
10.5569	142.768	47
10.5587	154.975	64
10.5602	142.765	49
10.5628	154.975	63
10.5634	142.763	48
10.5667	142.761	48
10.5668	154.975	64
10.5699	142.758	48
10.5709	154.975	64
10.5731	142.756	49
10.5751	154.976	64
10.5764	142.754	50
10.5791	154.976	63
10.5797	142.751	49
10.5829	142.749	49
10.5833	154.976	64
10.5862	142.747	48
10.5874	154.976	64
10.5894	142.744	49
10.5915	154.976	65
10.5926	142.742	52
10.5956	154.977	65
10.596	142.74	49
10.5991	142.737	48
10.5997	154.977	65
10.6024	142.735	48
10.6038	154.977	64
10.6055	142.732	48
10.6078	154.977	64
10.6088	142.73	48
10.6119	154.978	65
10.6121	142.727	48
10.6153	142.725	48
10.6161	154.978	65
10.6186	142.723	48
10.6202	154.978	64
10.6219	142.72	48
10.6242	154.978	65
10.625	142.718	49
10.6284	154.979	64
10.6284	142.715	48
10.6317	142.713	48
10.6325	154.979	66
10.635	142.71	48
10.6365	154.979	64
10.6381	142.708	48
10.6407	154.979	65
10.6415	142.706	48
10.6448	142.703	48
10.6448	154.98	65
10.6479	142.701	49
10.6488	154.98	66
10.6512	142.698	48
10.653	154.98	66
10.6545	142.696	48
10.6572	154.981	66
10.6577	142.694	48
10.6611	142.691	48
10.6614	154.981	65
10.6643	142.689	47
10.6653	154.981	66
10.6677	142.686	48
10.6695	154.981	65
10.6708	142.684	48
10.6736	154.982	65
10.6741	142.681	49
10.6775	142.679	50
10.6777	154.982	66
10.6806	142.677	48
10.6819	154.982	66
10.6839	142.674	49
10.6859	154.982	65
10.6872	142.672	48
10.69	154.983	66
10.6904	142.669	47
10.6937	142.667	47
10.6941	154.983	67
10.6969	142.665	48
10.6982	154.983	66
10.7002	142.662	48
10.7024	154.983	67
10.7034	142.66	49
10.7064	154.984	66
10.7067	142.657	47
10.71	142.655	48
10.7106	154.984	66
10.7132	142.652	47
10.7147	154.984	66
10.7165	142.65	49
10.7187	154.984	66
10.7197	142.647	47
10.7229	154.985	66
10.7229	142.645	48
10.7263	142.643	49
10.727	154.985	66
10.7295	142.64	47
10.7311	154.985	66
10.7327	142.638	48
10.7351	154.985	66
10.7359	142.635	48
10.7392	142.633	48
10.7394	154.985	67
10.7424	142.63	47
10.7435	154.986	66
10.7457	142.628	48
10.7475	154.986	67
10.7491	142.625	47
10.7517	154.986	67
10.7522	142.623	47
10.7556	142.621	48
10.7558	154.986	67
10.7589	142.618	48
10.7598	154.987	66
10.7622	142.616	46
10.764	154.987	67
10.7654	142.613	47
10.7681	154.987	67
10.7687	142.611	47
10.772	142.608	48
10.7722	154.988	67
10.7753	142.606	48
10.7762	154.988	67
10.7786	142.603	47
10.7804	154.988	68
10.782	142.601	50
10.7846	154.988	67
10.7852	142.598	47
10.7886	142.596	48
10.7886	154.989	67
10.7919	142.593	47
10.7928	154.989	69
10.7953	142.591	49
10.7969	154.989	67
10.7985	142.588	48
10.801	154.99	69
10.8018	142.586	50
10.8051	154.99	67
10.8052	142.583	47
10.8085	142.581	48
10.8091	154.99	69
10.8118	142.578	47
10.8131	154.99	69
10.8151	142.576	47
10.8172	154.991	68
10.8183	142.573	48
10.8213	154.991	68
10.8217	142.571	47
10.825	142.568	50
10.8254	154.991	69
10.8283	142.566	48
10.8293	154.992	69
10.8316	142.563	47
10.8334	154.992	69
10.8349	142.561	49
10.8375	154.992	70
10.8382	142.558	48
10.8415	142.556	47
10.8415	154.993	69
10.8448	142.553	47
10.8457	154.993	70
10.8482	142.551	49
10.8497	154.993	70
10.8515	142.549	46
10.8538	154.994	70
10.8546	142.546	50
10.8578	154.994	71
10.858	142.544	46
10.8612	142.541	47
10.862	154.994	70
10.8644	142.539	49
10.8661	154.995	70
10.8678	142.536	48
10.8699	154.995	70
10.8711	142.534	49
10.8741	154.995	72
10.8745	142.531	50
10.8777	142.529	49
10.8782	154.996	70
10.8811	142.526	50
10.8822	154.996	71
10.8845	142.524	49
10.8863	154.996	72
10.8877	142.522	48
10.8904	154.996	72
10.891	142.519	48
10.8943	142.517	49
10.8945	154.996	72
10.8975	142.514	47
10.8986	154.997	72
10.9008	142.512	49
10.9027	154.997	72
10.904	142.509	49
10.9069	154.997	72
10.9072	142.507	49
10.9103	142.504	49
10.9109	154.997	72
10.9135	142.502	48
10.9151	154.997	72
10.9167	142.499	50
10.9192	154.997	72
10.9198	142.497	49
10.923	142.494	49
10.9233	154.997	72
10.9261	142.492	49
10.9274	154.998	73
10.9292	142.49	51
10.9315	154.998	73
10.9324	142.487	49
10.9355	142.484	50
10.9356	154.998	74
10.9386	142.482	50
10.9396	154.998	75
10.9418	142.48	51
10.9437	154.998	75
10.9449	142.477	51
10.9479	154.998	75
10.9481	142.474	50
10.9512	142.472	52
10.9518	154.998	74
10.9544	142.469	51
10.956	154.998	75
10.9575	142.467	51
10.9601	154.998	76
10.9606	142.464	51
10.9639	142.462	51
10.9641	154.999	74
10.967	142.459	51
10.9682	154.999	75
10.9701	142.457	53
10.9721	154.999	74
10.9733	142.454	53
10.9755	154.999	74
10.9765	142.451	54
10.9788	154.999	74
10.9797	142.449	52
10.982	154.999	75
10.9828	142.446	51
10.9852	154.999	74
10.9861	142.443	51
10.9882	154.999	75
10.9893	142.441	52
10.9912	154.999	75
10.9924	142.438	51
10.9937	154.999	76
10.9957	154.999	75
10.9957	142.435	51
10.9972	154.999	75
10.9981	154.999	73
10.999	142.433	51
11	160	94
11.0022	142.43	52
11.0055	142.428	52
11.0089	142.425	52
11.0122	142.422	53
11.0153	142.42	52
11.0186	142.417	53
11.0219	142.414	52
11.0251	142.411	54
11.0284	142.409	53
11.0316	142.406	54
11.0349	142.403	53
11.038	142.401	55
11.0413	142.398	55
11.0446	142.395	55
11.0478	142.393	53
11.0511	142.39	54
11.0544	142.387	53
11.0576	142.385	53
11.061	142.382	54
11.0619	154.995	109
11.0642	142.379	53
11.0663	154.995	108
11.0675	142.377	53
11.0707	154.995	108
11.0707	142.374	54
11.074	142.371	54
11.0751	154.995	108
11.0773	142.369	52
11.0795	154.994	106
11.0805	142.366	54
11.0838	142.363	54
11.084	154.994	107
11.0871	142.361	55
11.0884	154.994	106
11.0902	142.358	56
11.0928	154.994	107
11.0936	142.355	55
11.0968	142.353	55
11.0973	154.994	106
11.1	142.35	57
11.1017	154.994	106
11.1033	142.347	55
11.1061	154.994	107
11.1066	142.345	54
11.1099	142.342	55
11.1105	154.993	106
11.1131	142.339	55
11.1149	154.993	107
11.1164	142.337	55
11.1194	154.993	107
11.1197	142.334	56
11.1228	142.331	56
11.1238	154.993	106
11.1262	142.329	55
11.1282	154.993	107
11.1294	142.326	57
11.1327	142.323	57
11.1327	154.993	106
11.1361	142.321	55
11.1371	154.993	106
11.1394	142.318	56
11.1415	154.993	105
11.1427	142.316	58
11.146	154.992	105
11.146	142.313	57
11.1494	142.311	58
11.1504	154.992	106
11.1526	142.308	56
11.1548	154.992	106
11.1559	142.306	57
11.1593	142.303	56
11.1593	154.992	108
11.1625	142.301	57
11.1637	154.992	106
11.1658	142.298	58
11.1692	142.296	56
11.1725	142.293	57
11.1757	142.291	57
11.1791	142.288	58
11.1824	142.286	59
11.1856	142.284	59
11.189	142.281	57
11.1923	142.279	59
11.1955	142.276	60
11.1989	142.274	58
11.2023	142.271	58
11.2057	142.269	59
11.209	142.266	60
11.2123	142.264	59
11.2157	142.261	60
11.219	142.259	59
11.2223	142.256	59
11.2257	142.254	59
11.2291	142.251	59
11.2325	142.249	59
11.2359	142.246	59
11.2393	142.244	62
11.2426	142.241	62
11.246	142.239	61
11.2494	142.236	62
11.2527	142.234	62
11.2561	142.231	62
11.2595	142.229	61
11.263	142.226	62
11.2662	142.224	62
11.2697	142.221	63
11.273	142.219	62
11.2764	142.216	64
11.2798	142.214	63
11.2832	142.211	64
11.2865	142.209	64
11.2881	154.991	104
11.2898	142.206	62
11.2926	154.991	104
11.2933	142.204	63
11.2966	142.201	64
11.297	154.991	102
11.2999	142.199	64
11.3015	154.991	102
11.3033	142.196	65
11.306	154.991	103
11.3066	142.193	64
11.3099	142.191	64
11.3105	154.991	103
11.3132	142.188	62
11.315	154.991	100
11.3166	142.186	64
11.3194	154.99	103
11.3199	142.183	63
11.3239	154.99	102
11.3284	154.99	101
11.3329	154.99	102
11.3374	154.99	101
11.3419	154.99	102
11.3464	154.99	102
11.3509	154.99	103
11.3554	154.989	103
11.3598	154.989	102
11.3643	154.989	103
11.3688	154.989	103
11.3733	154.989	104
11.3778	154.989	103
11.3823	154.989	103
11.3868	154.989	103
11.3912	154.989	104
11.3954	154.989	103
11.3995	154.989	103
11.4035	154.989	104
11.4073	154.989	102
11.4109	154.989	103
11.4143	154.989	102
11.4176	154.989	102
11.4208	154.989	104
11.4237	154.99	103
11.4264	154.99	103
11.4291	154.99	102
11.4314	154.99	103
11.4333	154.99	104
11.4348	154.991	104
11.4359	154.991	103
11.4369	154.991	101
11.4377	154.991	103
11.4387	154.991	103
11.4402	154.991	103
11.4418	154.99	103
11.4435	154.99	102
11.4451	154.99	102
11.4466	154.99	102
11.4481	154.99	103
11.4493	154.99	104
11.4503	154.99	102
11.451	154.99	103
11.4518	154.99	104
11.4526	154.99	105
11.4534	154.99	104
11.4542	154.99	102
11.4549	154.99	102
11.4557	154.99	103
11.4565	154.99	103
11.4573	154.99	104
11.4581	154.99	104
11.4589	154.99	103
11.4597	154.99	104
11.4604	154.99	103
11.4612	142.076	63
11.4612	154.99	103
11.462	154.99	105
11.4628	154.99	102
11.4643	154.99	100
11.4643	142.074	63
11.4644	154.99	101
11.4651	154.99	100
11.4659	154.99	102
11.4666	154.99	101
11.4666	154.99	101
11.4673	154.99	100
11.4674	142.071	61
11.468	154.99	102
11.4687	154.99	102
11.4695	154.99	102
11.4701	154.99	101
11.4704	142.069	60
11.4708	154.991	100
11.4716	154.991	99
11.4724	154.991	100
11.4733	154.991	101
11.4735	142.067	61
11.4742	154.991	100
11.4752	154.991	100
11.4763	154.991	100
11.4766	142.064	63
11.4776	154.991	100
11.4797	142.062	61
11.4827	142.06	61
11.4858	142.057	62
11.4889	142.055	62
11.4919	142.053	62
11.495	142.05	62
11.4981	142.048	60
11.5011	142.046	61
11.5042	142.044	62
11.5073	142.041	60
11.5103	142.039	61
11.5134	142.037	60
11.5165	142.034	60
11.5196	142.032	61
11.5226	142.03	60
11.5257	142.027	61
11.5287	142.025	61
11.5319	142.023	60
11.535	142.02	59
11.5379	142.018	58
11.5411	142.016	57
11.5442	142.013	58
11.5471	142.011	55
11.5502	142.009	55
11.5533	142.006	56
11.5563	142.004	56
11.5593	142.002	55
11.5624	142	55
11.5655	141.997	58
11.5684	141.995	55
11.5716	141.993	56
11.5747	141.99	55
11.5777	141.988	56
11.5808	141.986	55
11.5839	141.983	56
11.5869	141.981	55
11.59	141.979	55
11.5932	141.976	55
11.5962	141.974	54
11.5993	141.972	57
11.6024	141.969	57
11.6056	141.967	55
11.6085	141.965	55
11.6117	141.963	54
11.6148	141.96	56
11.6178	141.958	55
11.6209	141.956	56
11.6239	141.954	57
11.6269	141.951	55
11.6301	141.949	55
11.6331	141.947	57
11.6362	141.944	57
11.6392	141.942	56
11.6423	141.94	56
11.6454	141.938	56
11.6484	141.935	56
11.6515	141.933	54
11.6545	141.931	57
11.6576	141.929	57
11.6607	141.926	56
11.6638	141.924	56
11.6669	141.922	56
11.6699	141.92	56
11.673	141.917	55
11.6761	141.915	54
11.6791	141.913	56
11.6822	141.911	56
11.6853	141.908	56
11.6884	141.906	55
11.6916	141.904	56
11.6947	141.902	58
11.6978	141.899	56
11.7008	141.897	56
11.7039	141.895	55
11.7071	141.893	56
11.7101	141.89	56
11.7133	141.888	55
11.7164	141.886	54
11.7195	141.884	55
11.7226	141.881	54
11.7257	141.879	57
11.7288	141.877	55
11.7319	141.875	56
11.7351	141.872	56
11.7381	141.87	55
11.7413	141.868	55
11.7445	141.866	56
11.7476	141.864	55
11.7507	141.862	57
11.7539	141.859	56
11.757	141.857	55
11.7601	141.855	55
11.7632	141.853	56
11.7664	141.851	56
11.7695	141.848	55
11.7727	141.846	55
11.7759	141.844	57
11.7789	141.842	56
11.782	141.84	54
11.7851	141.837	56
11.7882	141.835	55
11.7912	141.833	55
11.7943	141.831	56
11.7974	141.829	55
11.8004	141.827	56
11.8035	141.824	55
11.8066	141.822	57
11.8097	141.82	55
11.8127	141.818	55
11.8158	141.816	54
11.8188	141.814	56
11.8218	141.811	56
11.8231	154.104	61
11.8249	141.809	57
11.8256	154.1	62
11.828	141.807	57
11.8281	154.096	61
11.8305	154.092	61
11.831	141.805	56
11.8328	154.088	60
11.834	141.803	57
11.8353	154.084	58
11.8371	141.801	56
11.8376	154.08	58
11.84	154.076	60
11.8401	141.799	56
11.8424	154.072	61
11.8431	141.797	56
11.8449	154.068	57
11.8462	141.794	57
11.8474	154.064	58
11.8492	141.792	56
11.85	154.06	57
11.8521	141.79	54
11.8524	154.056	58
11.8549	154.052	58
11.8551	141.788	56
11.8574	154.048	57
11.8582	141.785	56
11.8599	154.044	57
11.8611	141.783	56
11.8624	154.04	58
11.8641	141.781	55
11.8649	154.036	56
11.8671	141.779	56
11.8673	154.032	59
11.8698	154.028	59
11.8701	141.776	57
11.8723	154.024	58
11.873	141.774	56
11.8747	154.02	59
11.876	141.772	56
11.8773	154.016	58
11.879	141.77	56
11.8798	154.012	62
11.8819	141.768	55
11.8824	154.008	59
11.885	141.765	58
11.885	154.004	60
11.8875	154	59
11.8879	141.763	57
11.89	153.996	59
11.8909	141.761	56
11.8929	153.993	61
11.8938	141.759	57
11.8967	153.99	60
11.8968	141.757	57
11.8997	141.754	56
11.9006	153.988	65
11.9027	141.752	56
11.9046	153.986	62
11.9056	141.75	56
11.9085	141.748	55
11.9086	153.983	63
11.9114	141.745	56
11.9126	153.981	62
11.9143	141.743	55
11.9166	153.979	61
11.9172	141.741	55
11.9201	141.739	56
11.9207	153.976	63
11.923	141.737	56
11.9247	153.974	63
11.9258	141.734	56
11.9287	153.972	63
11.9288	141.732	57
11.9317	141.73	58
11.9327	153.969	61
11.9345	141.728	58
11.9366	153.967	64
11.9374	141.725	56
11.9404	141.723	57
11.9433	141.721	57
11.9461	141.718	56
11.949	141.716	57
11.9519	141.714	58
11.9546	141.712	57
11.9575	141.709	56
11.9604	141.707	57
11.9632	141.705	58
11.966	141.702	57
11.9688	141.7	59
11.9716	141.698	57
11.9745	141.696	57
11.9773	141.693	57
11.9802	141.691	55
11.983	141.689	57
11.9858	141.687	56
11.9887	141.684	56
11.9914	141.682	55
11.9943	141.68	56
11.997	141.678	56
11.9998	141.676	55
12.0026	141.673	56
12.0054	141.671	54
12.0073	153.924	65
12.0082	141.669	56
12.0109	141.667	55
12.0111	153.922	66
12.0137	141.664	56
12.0149	153.92	66
12.0165	141.662	57
12.0188	153.917	65
12.0192	141.66	55
12.0221	141.658	55
12.0227	153.915	65
12.0249	141.656	57
12.0266	153.912	65
12.0276	141.653	56
12.0305	141.651	55
12.0306	153.91	64
12.0333	141.649	55
12.0346	153.908	66
12.0362	141.647	56
12.0385	153.905	65
12.0389	141.644	56
12.0418	141.642	56
12.0424	153.903	66
12.0446	141.64	56
12.0462	153.901	66
12.0474	141.638	57
12.0501	153.898	65
12.0503	141.635	55
12.0532	141.633	54
12.0541	153.896	65
12.0559	141.631	56
12.0579	153.894	67
12.0588	141.629	55
12.0617	141.626	55
12.0618	153.891	67
12.0646	141.624	55
12.0656	153.889	66
12.0674	141.622	56
12.0696	153.887	65
12.0703	141.62	54
12.0732	141.617	57
12.0735	153.884	67
12.076	141.615	55
12.0773	153.882	66
12.0782	154.929	108
12.0784	154.929	110
12.0784	154.929	108
12.0786	154.929	111
12.0787	154.929	112
12.0788	141.613	55
12.0788	154.929	110
12.0791	154.928	111
12.0794	154.928	112
12.0797	154.928	112
12.0801	154.928	112
12.0805	154.927	111
12.0809	154.927	113
12.0812	153.88	67
12.0814	154.927	111
12.0817	141.61	56
12.0823	154.927	111
12.0835	154.927	113
12.0844	141.608	56
12.085	153.878	65
12.0851	154.927	112
12.0871	154.927	113
12.0873	141.606	57
12.0889	153.875	69
12.0892	154.927	112
12.0901	141.604	58
12.0915	154.927	112
12.0928	153.873	70
12.093	141.601	56
12.0942	154.927	113
12.0958	141.599	57
12.0966	153.871	69
12.0971	154.927	111
12.0987	141.597	55
12.1003	154.927	111
12.1005	153.868	69
12.1016	141.594	57
12.1033	154.927	111
12.1044	153.866	71
12.1044	141.592	56
12.1064	154.928	108
12.1073	141.59	54
12.1083	153.864	69
12.1097	154.928	110
12.1102	141.587	57
12.1121	153.861	69
12.1127	154.928	109
12.1131	141.585	55
12.1159	141.583	57
12.1159	154.928	108
12.116	153.859	70
12.1188	141.58	57
12.1189	154.928	107
12.1199	153.857	70
12.1217	141.578	56
12.1222	154.928	107
12.1238	153.855	72
12.1245	141.576	55
12.1255	154.929	107
12.1274	141.574	57
12.1277	153.852	70
12.1288	154.929	106
12.1303	141.571	58
12.1316	153.85	71
12.1323	154.929	107
12.1331	141.569	58
12.1356	153.848	72
12.1357	154.929	107
12.1361	141.567	57
12.1389	141.564	56
12.1394	153.845	70
12.1395	154.93	107
12.1418	141.562	57
12.1431	154.93	106
12.1432	153.843	68
12.1446	141.56	57
12.1469	154.93	105
12.1471	153.841	68
12.1476	141.558	58
12.1505	141.555	59
12.1507	154.93	104
12.1509	153.839	70
12.1533	141.553	58
12.1543	154.931	105
12.1548	153.837	67
12.1562	141.551	56
12.1582	154.931	104
12.1586	153.834	66
12.1591	141.549	56
12.1619	141.546	58
12.1619	154.931	104
12.1624	153.832	64
12.1649	141.544	56
12.1656	154.932	104
12.1663	153.83	65
12.1677	141.542	56
12.1695	154.932	105
12.1702	153.827	66
12.1706	141.54	57
12.1732	154.932	102
12.1735	141.537	58
12.1764	141.535	56
12.1768	154.933	102
12.1779	153.823	66
12.1793	141.533	58
12.1806	154.933	101
12.1818	153.821	64
12.1822	141.531	57
12.1842	154.933	103
12.1851	141.529	57
12.1857	153.818	66
12.1879	154.934	100
12.188	141.526	57
12.1895	153.816	64
12.1908	141.524	59
12.1916	154.934	103
12.1934	153.814	66
12.1937	141.522	57
12.1954	154.934	102
12.1966	141.52	58
12.1973	153.812	66
12.1991	154.935	103
12.1995	141.518	57
12.2011	153.809	64
12.2025	141.515	59
12.2028	154.935	103
12.2049	153.807	65
12.2054	141.513	57
12.2066	154.935	102
12.2084	141.511	58
12.2087	153.805	66
12.2102	154.936	102
12.2112	141.509	59
12.2125	153.802	66
12.2137	154.936	102
12.2142	141.506	59
12.2163	153.8	67
12.2172	141.504	58
12.2174	154.936	102
12.2201	141.502	59
12.2201	153.798	64
12.2212	154.936	104
12.2231	141.5	59
12.2239	153.796	65
12.225	154.937	102
12.2261	141.498	59
12.2278	153.793	63
12.2287	154.937	103
12.229	141.495	58
12.2317	153.791	64
12.232	141.493	58
12.2326	154.937	104
12.235	141.491	59
12.2356	153.788	64
12.2362	154.937	105
12.2381	141.489	58
12.2394	153.786	66
12.24	154.938	106
12.241	141.487	59
12.2433	153.784	65
12.2439	154.938	105
12.2441	141.485	60
12.247	141.482	60
12.2472	153.781	65
12.2478	154.938	104
12.25	141.48	60
12.2511	153.779	64
12.2516	154.939	103
12.2531	141.478	59
12.2549	153.777	64
12.2554	154.939	106
12.2561	141.476	59
12.2588	153.774	66
12.2591	141.474	59
12.2593	154.939	106
12.2622	141.472	59
12.2626	153.772	65
12.2629	154.939	104
12.2652	141.469	58
12.2665	153.77	64
12.2666	154.94	106
12.2681	141.467	60
12.2703	154.94	105
12.2704	153.768	63
12.2711	141.465	60
12.274	154.94	106
12.2742	141.463	60
12.2743	153.765	67
12.2772	141.461	60
12.2778	154.94	106
12.2781	153.763	65
12.2802	141.459	59
12.2816	154.941	106
12.2821	153.761	66
12.2833	141.457	59
12.2854	154.941	104
12.2859	153.759	67
12.2864	141.454	61
12.2891	154.941	105
12.2894	141.452	59
12.2898	153.756	68
12.2925	141.45	59
12.2929	154.941	107
12.2937	153.754	69
12.2955	141.448	59
12.2966	154.942	106
12.2976	153.752	70
12.2985	141.446	60
12.3002	154.942	106
12.3014	153.75	71
12.3015	141.444	60
12.3039	154.942	104
12.3046	141.441	60
12.3053	153.747	73
12.3076	141.439	59
12.3078	154.942	105
12.3092	153.745	73
12.3107	141.437	60
12.3115	154.943	107
12.3131	153.743	72
12.3138	141.435	59
12.3152	154.943	109
12.3168	141.433	59
12.3169	153.741	72
12.3189	154.943	106
12.3198	141.431	60
12.3207	153.739	73
12.3227	154.943	108
12.3229	141.428	60
12.3245	153.736	71
12.3259	141.426	59
12.3264	154.944	109
12.3284	153.734	71
12.3289	141.424	59
12.3302	154.944	108
12.3319	141.422	60
12.3321	153.732	71
12.334	154.944	108
12.335	141.42	59
12.336	153.73	74
12.3376	154.944	109
12.3379	141.418	60
12.3398	153.728	74
12.3409	141.415	59
12.3414	154.944	109
12.3436	153.726	73
12.344	141.413	59
12.3452	154.945	107
12.347	141.411	59
12.3474	153.724	75
12.3489	154.945	108
12.35	141.409	60
12.3511	153.722	77
12.3525	154.945	107
12.353	141.407	60
12.3548	153.719	72
12.356	141.404	59
12.3563	154.945	108
12.3586	153.717	71
12.359	141.402	60
12.3599	154.945	108
12.362	141.4	61
12.3624	153.715	70
12.3635	154.946	107
12.365	141.398	60
12.3661	153.713	69
12.3673	154.946	109
12.3679	141.396	59
12.3698	153.711	67
12.3709	141.394	60
12.371	154.946	108
12.3736	153.709	70
12.3739	141.392	61
12.3747	154.946	107
12.3768	141.389	60
12.3774	153.707	69
12.3785	154.947	107
12.3797	141.387	60
12.381	153.705	69
12.3822	154.947	107
12.3827	141.385	61
12.3848	153.703	70
12.3857	141.383	59
12.3858	154.947	108
12.3885	153.701	70
12.3886	141.381	59
12.3896	154.947	108
12.3916	141.379	60
12.3922	153.698	69
12.3934	154.948	109
12.3946	141.377	60
12.3959	153.696	71
12.3971	154.948	108
12.3976	141.374	61
12.3996	153.694	70
12.4005	141.372	60
12.4007	154.948	108
12.4034	153.692	70
12.4035	141.37	60
12.4045	154.948	108
12.4065	141.368	61
12.4071	153.69	68
12.4081	154.949	109
12.4094	141.366	59
12.4108	153.688	69
12.4117	154.949	110
12.4124	141.364	60
12.4146	153.685	68
12.4153	141.362	61
12.4154	154.949	110
12.4182	141.36	60
12.4183	153.683	67
12.4191	154.949	110
12.4212	141.357	61
12.422	153.681	66
12.4229	154.95	109
12.4242	141.355	63
12.4258	153.679	65
12.4265	154.95	111
12.4272	141.353	59
12.4296	153.677	65
12.43	141.351	62
12.4301	154.95	110
12.433	141.349	61
12.4333	153.674	66
12.4337	154.95	111
12.436	141.346	60
12.437	153.672	65
12.4373	154.95	111
12.4389	141.344	60
12.4407	153.67	62
12.441	154.951	110
12.4419	141.342	60
12.4445	153.668	65
12.4447	154.951	112
12.4449	141.34	63
12.4478	141.338	61
12.4482	153.666	65
12.4483	154.951	110
12.4518	154.952	112
12.4519	153.663	64
12.4556	154.952	112
12.4557	153.661	66
12.4592	154.952	112
12.4594	153.659	65
12.4627	154.953	111
12.4632	153.656	67
12.4664	154.953	112
12.4669	153.654	65
12.4699	154.953	112
12.4707	153.652	65
12.4735	154.954	112
12.4744	153.65	63
12.4772	154.954	111
12.4781	153.647	64
12.4809	154.954	113
12.4819	153.645	64
12.4847	154.955	113
12.4857	153.643	65
12.4883	154.955	112
12.4895	153.641	66
12.492	154.955	112
12.4933	153.638	67
12.4957	154.956	113
12.4971	153.636	65
12.4994	154.956	114
12.5	160	91
12.5009	153.634	66
12.5031	154.956	114
12.5047	153.631	67
12.5068	154.957	114
12.5084	153.629	66
12.5104	154.957	112
12.5122	153.627	67
12.5141	154.957	116
12.516	153.625	68
12.5178	154.958	114
12.5197	153.622	67
12.5215	154.958	112
12.5235	153.62	67
12.525	154.958	116
12.5272	153.618	68
12.5287	154.959	114
12.5309	153.615	66
12.5323	154.959	116
12.5347	153.613	69
12.5357	154.959	116
12.5385	153.611	69
12.5393	154.959	115
12.5423	153.608	70
12.5429	154.96	117
12.546	153.606	67
12.5465	154.96	117
12.5498	153.604	68
12.5502	154.96	118
12.5535	153.602	67
12.5539	154.961	119
12.5573	153.599	68
12.5575	154.961	118
12.561	153.597	69
12.5611	154.961	117
12.5648	154.962	116
12.5648	153.595	68
12.5684	154.962	117
12.5686	153.592	67
12.5719	154.963	118
12.5724	153.59	66
12.5755	154.963	117
12.5762	153.588	69
12.5791	154.964	118
12.58	153.586	66
12.5803	152.494	138
12.5826	154.964	120
12.5838	153.583	66
12.5842	152.493	132
12.5863	154.964	119
12.5876	153.581	66
12.5882	152.492	124
12.5888	141.232	65
12.5899	154.965	116
12.5914	153.579	69
12.5918	141.229	64
12.592	152.491	125
12.5936	154.965	119
12.5948	141.227	64
12.5951	153.576	67
12.5959	152.49	124
12.5971	154.966	118
12.5976	141.225	63
12.599	153.574	70
12.5998	152.489	125
12.6006	141.223	63
12.6007	154.966	117
12.6028	153.572	68
12.6037	141.22	63
12.6037	152.489	124
12.6042	154.967	118
12.6065	141.218	62
12.6066	153.57	70
12.607	154.999	117
12.6075	152.488	123
12.6078	154.967	118
12.6096	141.216	63
12.6104	153.567	69
12.6114	152.487	123
12.6114	154.968	119
12.6115	154.999	115
12.6125	141.213	62
12.6142	153.565	68
12.615	154.968	118
12.6153	152.486	123
12.6154	141.211	62
12.6158	154.999	115
12.618	153.562	69
12.6184	141.209	62
12.6186	154.968	117
12.6191	152.485	124
12.6202	154.999	117
12.6214	141.207	62
12.6219	153.56	69
12.6221	154.969	120
12.623	152.484	115
12.6244	141.204	62
12.6246	154.999	115
12.6257	153.558	69
12.6258	154.969	120
12.6269	152.483	115
12.6273	141.202	62
12.629	154.999	116
12.6294	154.97	120
12.6295	153.555	68
12.6303	141.2	62
12.6307	152.482	115
12.633	154.97	118
12.6333	141.197	62
12.6334	153.553	70
12.6334	154.999	117
12.6346	152.482	114
12.6362	141.195	62
12.6367	154.971	121
12.6372	153.551	70
12.6378	154.999	115
12.6386	152.481	114
12.6392	141.193	62
12.6403	154.971	118
12.6411	153.548	70
12.6422	141.19	62
12.6422	154.999	116
12.6424	152.48	115
12.644	154.972	120
12.645	153.546	69
12.6451	141.188	62
12.6462	152.479	113
12.6466	154.998	117
12.6477	154.972	119
12.648	141.186	62
12.6488	153.544	68
12.6501	152.478	112
12.651	141.184	62
12.6511	154.998	116
12.6513	154.973	119
12.6527	153.541	72
12.6539	141.181	61
12.654	152.477	113
12.6548	154.973	121
12.6555	154.998	116
12.6566	153.539	70
12.6568	141.179	62
12.6578	152.477	111
12.6583	154.973	120
12.6598	141.177	62
12.6599	154.998	115
12.6605	153.537	70
12.6616	152.476	112
12.6619	154.974	120
12.6627	141.174	64
12.6642	154.998	115
12.6644	153.534	72
12.6655	154.974	121
12.6656	141.172	62
12.6656	152.475	114
12.6682	153.532	70
12.6686	141.17	62
12.6687	154.998	117
12.669	154.975	120
12.6694	152.474	112
12.6716	141.168	62
12.6722	153.53	72
12.6726	154.975	121
12.6732	154.998	117
12.6733	152.474	112
12.6746	141.165	61
12.676	153.527	72
12.6761	154.976	122
12.6773	152.473	110
12.6775	141.163	62
12.6776	154.997	115
12.6796	154.976	120
12.6799	153.525	74
12.6805	141.161	62
12.6812	152.472	111
12.6821	154.997	115
12.6833	154.977	122
12.6835	141.158	63
12.6837	153.522	72
12.685	152.471	111
12.6864	141.156	62
12.6865	154.997	117
12.6868	154.977	122
12.6875	153.52	71
12.6889	152.471	111
12.6894	141.154	62
12.6904	154.978	122
12.691	154.997	116
12.6914	153.518	73
12.6925	141.151	61
12.6929	152.47	110
12.694	154.978	122
12.6953	153.515	72
12.6954	141.149	62
12.6954	154.997	116
12.6968	152.469	109
12.6975	154.978	120
12.6984	141.147	61
12.6991	153.513	72
12.7	154.998	117
12.7007	152.468	109
12.7012	154.979	121
12.7014	141.144	61
12.703	153.511	72
12.7043	141.142	62
12.7044	154.998	116
12.7047	152.467	108
12.7049	154.979	121
12.7069	153.508	72
12.7072	141.14	62
12.7085	152.467	109
12.7085	154.98	123
12.7089	154.998	118
12.7102	141.137	62
12.7108	153.506	71
12.7121	154.98	122
12.7125	152.466	109
12.7132	141.135	62
12.7133	154.998	118
12.7146	153.504	71
12.7156	154.981	122
12.7161	141.133	61
12.7165	152.465	109
12.7178	154.998	116
12.7185	153.501	72
12.719	141.131	63
12.7193	154.981	125
12.7205	152.464	108
12.722	141.128	62
12.7222	154.998	116
12.7224	153.499	72
12.723	154.982	124
12.7244	152.463	109
12.725	141.126	61
12.7263	153.496	72
12.7265	154.982	125
12.7266	154.998	118
12.7279	141.124	64
12.7283	152.463	109
12.7302	153.494	70
12.7303	154.982	123
12.7309	141.121	62
12.7311	154.998	116
12.7323	152.462	104
12.7338	154.983	125
12.734	141.119	62
12.7341	153.492	72
12.7355	154.998	117
12.7361	152.461	103
12.7369	141.117	63
12.7376	154.983	124
12.7379	153.489	71
12.7399	141.115	63
12.7399	154.998	117
12.7401	152.46	100
12.7412	154.984	125
12.7418	153.487	72
12.7429	141.112	61
12.7441	152.459	99
12.7444	154.998	118
12.7447	154.984	121
12.7456	153.485	70
12.7458	141.11	63
12.7479	152.459	99
12.7484	154.984	127
12.7487	141.108	63
12.7488	154.998	117
12.7495	153.482	71
12.7517	141.106	63
12.7519	152.458	101
12.7521	154.985	125
12.7533	154.998	118
12.7535	153.48	70
12.7546	141.103	62
12.7558	154.985	126
12.756	152.457	98
12.7573	153.478	71
12.7575	141.101	63
12.7577	154.998	117
12.7594	154.986	126
12.7599	152.457	98
12.7604	141.099	62
12.7612	153.476	71
12.7622	154.998	116
12.7632	154.986	127
12.7634	141.096	62
12.7638	152.456	97
12.7651	153.473	72
12.7662	141.094	62
12.7666	154.998	116
12.7666	154.987	127
12.7678	152.455	97
12.769	153.471	70
12.7692	141.092	63
12.7703	154.987	126
12.771	154.998	117
12.7718	152.454	97
12.7722	141.09	64
12.7729	153.469	69
12.774	154.988	127
12.7751	141.087	63
12.7754	154.998	117
12.7758	152.454	95
12.7768	153.466	69
12.7776	154.988	127
12.778	141.085	64
12.7797	152.453	96
12.7798	154.998	117
12.7807	153.464	68
12.781	141.083	63
12.7811	154.988	129
12.7838	152.452	97
12.784	141.081	63
12.7842	154.998	117
12.7846	153.462	68
12.7847	154.989	128
12.7869	141.078	62
12.7878	152.452	97
12.7884	153.459	68
12.7885	154.989	132
12.7886	154.998	117
12.7899	141.076	63
12.7917	152.451	95
12.7921	154.99	131
12.7923	153.457	70
12.7929	141.074	63
12.793	154.998	118
12.7958	152.45	96
12.7958	154.99	134
12.7958	141.071	63
12.7962	153.455	67
12.7974	154.998	117
12.7988	141.069	62
12.7996	154.99	135
12.7997	152.449	97
12.8001	153.452	67
12.8018	154.998	116
12.8018	141.067	63
12.8033	154.991	133
12.8036	152.449	96
12.8039	153.45	66
12.8048	141.064	62
12.8062	154.998	117
12.8067	154.991	135
12.8076	152.448	96
12.8078	141.062	62
12.8078	153.448	66
12.8103	154.991	136
12.8106	154.998	118
12.8108	141.06	63
12.8117	152.447	96
12.8117	153.445	65
12.8137	141.057	62
12.8138	154.991	136
12.8149	154.998	117
12.8155	153.443	65
12.8155	152.447	96
12.8167	141.055	62
12.8174	154.992	137
12.8193	154.998	117
12.8194	153.441	64
12.8196	152.446	97
12.8196	141.053	62
12.8211	154.992	139
12.8227	141.05	64
12.8233	153.438	64
12.8236	152.445	97
12.8237	154.998	118
12.8246	154.992	141
12.8256	141.048	62
12.8273	153.436	64
12.8276	152.444	97
12.8281	154.998	116
12.8281	154.992	138
12.8286	141.046	64
12.8312	153.434	65
12.8316	152.444	98
12.8316	141.043	63
12.8318	154.992	141
12.8324	154.998	118
12.8346	141.041	61
12.8351	153.431	63
12.8355	154.993	141
12.8356	152.443	97
12.8368	154.998	117
12.8375	141.039	65
12.839	153.429	62
12.8391	154.993	143
12.8397	152.442	98
12.8405	141.036	62
12.8412	154.998	115
12.8426	154.993	140
12.843	153.427	64
12.8434	141.034	64
12.8436	152.441	98
12.8456	154.998	117
12.8462	154.993	140
12.8463	141.032	62
12.8469	153.424	64
12.8476	152.441	99
12.8493	141.03	62
12.8497	154.993	137
12.85	154.998	117
12.8508	153.422	64
12.8517	152.44	97
12.8522	141.027	63
12.8532	154.993	138
12.8544	154.998	118
12.8547	153.419	63
12.8551	141.025	61
12.8557	152.439	100
12.8568	154.994	137
12.8581	141.023	63
12.8586	153.417	63
12.8588	154.998	115
12.8597	152.438	97
12.8601	154.994	136
12.8611	141.02	62
12.8624	153.415	63
12.8632	154.998	116
12.8637	152.438	98
12.8637	154.994	139
12.8641	141.018	62
12.8664	153.412	61
12.867	141.016	62
12.8673	154.994	136
12.8677	152.437	97
12.8677	154.999	114
12.8699	141.013	62
12.8703	153.41	62
12.8708	154.995	137
12.8716	152.436	99
12.8721	154.999	115
12.8729	141.011	63
12.8743	153.408	60
12.8743	154.995	136
12.8756	152.435	99
12.8758	141.009	61
12.8766	154.999	116
12.8779	154.995	135
12.8782	153.405	61
12.8787	141.006	62
12.8796	152.434	99
12.881	154.999	116
12.8813	154.995	136
12.8817	141.004	61
12.8822	153.403	63
12.8835	152.434	98
12.8846	141.002	61
12.8848	154.996	138
12.8855	154.999	118
12.8862	153.401	62
12.8875	141	61
12.8875	152.433	98
12.8883	154.996	137
12.89	154.999	114
12.8902	153.398	61
12.8904	140.997	61
12.8916	152.432	96
12.8918	154.996	136
12.8933	140.995	61
12.8941	153.396	62
12.8944	154.999	115
12.8953	154.996	134
12.8956	152.431	97
12.8962	140.993	61
12.8981	153.394	61
12.8989	154.999	114
12.899	154.996	137
12.8992	140.99	60
12.8995	152.43	97
12.902	153.391	61
12.9022	140.988	60
12.9027	154.996	138
12.9034	154.999	114
12.9036	152.43	96
12.9051	140.986	61
12.9059	153.389	61
12.9063	154.996	137
12.9075	152.429	93
12.9078	154.999	114
12.9082	140.984	60
12.9098	153.387	61
12.9098	154.997	137
12.9112	140.982	61
12.9114	152.428	94
12.9123	154.999	116
12.9135	154.997	137
12.9137	153.384	60
12.9141	140.979	60
12.9154	152.427	94
12.9167	154.999	113
12.9171	154.997	138
12.9171	140.977	59
12.9177	153.382	60
12.9195	152.427	93
12.9202	140.975	59
12.9205	154.997	137
12.9211	154.999	114
12.9216	153.38	60
12.9231	140.973	57
12.9235	152.426	91
12.9242	154.997	137
12.9255	154.999	110
12.9257	153.377	62
12.9261	140.971	59
12.9275	152.425	92
12.9278	154.998	134
12.9291	140.968	59
12.9297	153.375	60
12.9314	154.998	137
12.9316	152.424	91
12.9321	140.966	59
12.9337	153.373	60
12.9351	140.964	59
12.9352	154.998	135
12.9356	152.423	90
12.9376	153.37	62
12.9381	140.962	58
12.9388	154.998	135
12.9395	152.423	89
12.9411	140.96	59
12.9424	154.998	135
12.9436	152.422	87
12.944	140.958	58
12.946	154.998	135
12.947	140.955	59
12.9476	152.421	87
12.9495	154.999	137
12.95	140.953	58
12.9516	152.42	85
12.9529	140.951	60
12.9532	154.999	136
12.9556	152.419	83
12.9558	140.949	58
12.9566	154.999	140
12.9589	140.947	58
12.9597	152.419	81
12.9599	154.999	140
12.9618	140.945	58
12.963	155	142
12.9636	152.418	80
12.9647	140.942	58
12.9648	155	103
12.966	155	144
12.9676	152.417	81
12.9678	140.94	60
12.9687	155	106
12.9691	155.001	148
12.9707	140.938	58
12.9721	155.001	151
12.9724	155	106
12.9736	140.936	59
12.9748	155.002	153
12.976	155	104
12.9766	140.934	60
12.9772	155.002	155
12.9794	155	106
12.9795	155.002	155
12.9796	140.932	56
12.9817	155.002	157
12.9825	140.929	60
12.9826	155	105
12.9837	155.002	157
12.9855	140.927	58
12.9857	155.003	157
12.9858	155	106
12.9878	155.003	157
12.9885	140.925	58
12.989	155	106
12.9897	155.003	158
12.9915	140.923	58
12.9919	155.003	160
12.9922	155	106
12.9939	155.003	159
12.9943	140.921	57
12.9954	155	105
12.9956	155.003	161
12.9969	155.003	159
12.9973	140.919	59
12.9979	155.003	159
12.9985	155.003	163
12.9986	155	106
12.9987	155.003	163
12.9989	155.002	158
12.9992	155.002	160
12.9994	155.001	158
13.0005	140.917	59
13.0019	155	104
13.0038	140.916	60
13.0051	155	105
13.0073	140.914	57
13.0086	155	106
13.0107	140.913	60
13.0122	155	104
13.0142	140.912	58
13.0161	155	105
13.0175	140.911	57
13.0201	155	106
13.021	140.909	59
13.0243	155	104
13.0244	140.908	59
13.0278	140.907	58
13.0287	155	104
13.0313	140.906	58
13.0331	155	104
13.0347	140.904	58
13.0375	155	104
13.0381	140.903	59
13.0416	140.902	59
13.0419	155	104
13.0451	140.901	58
13.0464	155	104
13.0485	140.899	58
13.0508	155	103
[truncated: 27,094 more rows]

## Sheet: SatelliteSST
Monthly-mean satellite SST from April 2014 to May 2019 within the area between 23.5~24.5oN and 132.5~140.5oE
Month	Mean SST (oC)	95%CI
1	23.2101	0.7375
2	22.391	0.849055
3	22.5568	0.644457
4	23.9606	0.704335
5	25.9696	0.83683
6	28.3752	0.448405
7	29.0572	0.565057
8	28.9913	0.47524
9	29.0166	0.486962
10	28.2947	0.656211
11	26.7984	0.655722
12	24.9657	0.992509

## Sheet: CTD
1-m interval data of potential temperature and salinity as taken from CTD observation
Cruise	Station	Year	Month	Day	Hour (JST)	Minute (JST)	Latitude (oN)	Longitude (oE)	Depth (m)	Potential Temperature (oC)	Salinity
KS14-03	32	2014	4	29	19	29	23.7577	132.976	0.994
KS14-03	32	2014	4	29	19	29	23.7577	132.976	1.987	24.1596	35.019
KS14-03	32	2014	4	29	19	29	23.7577	132.976	2.981	24.1594	35.0192
KS14-03	32	2014	4	29	19	29	23.7577	132.976	3.975	24.1592	35.0192
KS14-03	32	2014	4	29	19	29	23.7577	132.976	4.968	24.1589	35.0196
KS14-03	32	2014	4	29	19	29	23.7577	132.976	5.962	24.1587	35.0193
KS14-03	32	2014	4	29	19	29	23.7577	132.976	6.955	24.1585	35.0193
KS14-03	32	2014	4	29	19	29	23.7577	132.976	7.949	24.1583	35.0193
KS14-03	32	2014	4	29	19	29	23.7577	132.976	8.943	24.1581	35.0193
KS14-03	32	2014	4	29	19	29	23.7577	132.976	9.936	24.1579	35.0194
KS14-03	32	2014	4	29	19	29	23.7577	132.976	10.93	24.1577	35.0193
KS14-03	32	2014	4	29	19	29	23.7577	132.976	11.924	24.1575	35.0195
KS14-03	32	2014	4	29	19	29	23.7577	132.976	12.917	24.1472	35.019
KS14-03	32	2014	4	29	19	29	23.7577	132.976	13.911	24.147	35.0189
KS14-03	32	2014	4	29	19	29	23.7577	132.976	14.904	24.1468	35.0189
KS14-03	32	2014	4	29	19	29	23.7577	132.976	15.898	24.1466	35.0192
KS14-03	32	2014	4	29	19	29	23.7577	132.976	16.891	24.1464	35.0193
KS14-03	32	2014	4	29	19	29	23.7577	132.976	17.885	24.1462	35.0192
KS14-03	32	2014	4	29	19	29	23.7577	132.976	18.879	24.146	35.0193
KS14-03	32	2014	4	29	19	29	23.7577	132.976	19.872	24.1458	35.0192
KS14-03	32	2014	4	29	19	29	23.7577	132.976	20.866	24.1456	35.019
KS14-03	32	2014	4	29	19	29	23.7577	132.976	21.859	24.1454	35.019
KS14-03	32	2014	4	29	19	29	23.7577	132.976	22.853	24.1451	35.019
KS14-03	32	2014	4	29	19	29	23.7577	132.976	23.846	24.1449	35.0188
KS14-03	32	2014	4	29	19	29	23.7577	132.976	24.84	24.1047	35.0172
KS14-03	32	2014	4	29	19	29	23.7577	132.976	25.833	24.0245	35.0139
KS14-03	32	2014	4	29	19	29	23.7577	132.976	26.827	23.9643	35.0128
KS14-03	32	2014	4	29	19	29	23.7577	132.976	27.82	23.9241	35.012
KS14-03	32	2014	4	29	19	29	23.7577	132.976	28.814	23.9139	35.0119
KS14-03	32	2014	4	29	19	29	23.7577	132.976	29.808	23.9037	35.0121
KS14-03	32	2014	4	29	19	29	23.7577	132.976	30.801	23.8935	35.0121
KS14-03	32	2014	4	29	19	29	23.7577	132.976	31.795	23.8633	35.0118
KS14-03	32	2014	4	29	19	29	23.7577	132.976	32.788	23.8331	35.0116
KS14-03	32	2014	4	29	19	29	23.7577	132.976	33.782	23.7729	35.0104
KS14-03	32	2014	4	29	19	29	23.7577	132.976	34.775	23.6727	35.0108
KS14-03	32	2014	4	29	19	29	23.7577	132.976	35.768	23.6425	35.011
KS14-03	32	2014	4	29	19	29	23.7577	132.976	36.762	23.6423	35.0116
KS14-03	32	2014	4	29	19	29	23.7577	132.976	37.755	23.6421	35.0119
KS14-03	32	2014	4	29	19	29	23.7577	132.976	38.749	23.6419	35.0123
KS14-03	32	2014	4	29	19	29	23.7577	132.976	39.742	23.6317	35.0121
KS14-03	32	2014	4	29	19	29	23.7577	132.976	40.736	23.6315	35.0118
KS14-03	32	2014	4	29	19	29	23.7577	132.976	41.729	23.6313	35.0114
KS14-03	32	2014	4	29	19	29	23.7577	132.976	42.723	23.6211	35.0109
KS14-03	32	2014	4	29	19	29	23.7577	132.976	43.716	23.6208	35.0103
KS14-03	32	2014	4	29	19	29	23.7577	132.976	44.71	23.6206	35.0098
KS14-03	32	2014	4	29	19	29	23.7577	132.976	45.703	23.6204	35.0097
KS14-03	32	2014	4	29	19	29	23.7577	132.976	46.696	23.6102	35.009
KS14-03	32	2014	4	29	19	29	23.7577	132.976	47.69	23.59	35.0065
KS14-03	32	2014	4	29	19	29	23.7577	132.976	48.683	23.5798	35.0045
KS14-03	32	2014	4	29	19	29	23.7577	132.976	49.677	23.5696	35.0033
KS14-03	32	2014	4	29	19	29	23.7577	132.976	50.67	23.5594	35.0025
KS14-03	32	2014	4	29	19	29	23.7577	132.976	51.664	23.5492	35.0023
KS14-03	32	2014	4	29	19	29	23.7577	132.976	52.657	23.549	35.002
KS14-03	32	2014	4	29	19	29	23.7577	132.976	53.65	23.5488	35.0016
KS14-03	32	2014	4	29	19	29	23.7577	132.976	54.644	23.5386	35.0014
KS14-03	32	2014	4	29	19	29	23.7577	132.976	55.637	23.5284	35.0008
KS14-03	32	2014	4	29	19	29	23.7577	132.976	56.631	23.5282	35.0005
KS14-03	32	2014	4	29	19	29	23.7577	132.976	57.624	23.508	34.9995
KS14-03	32	2014	4	29	19	29	23.7577	132.976	58.617	23.4978	34.9977
KS14-03	32	2014	4	29	19	29	23.7577	132.976	59.611	23.4576	34.9925
KS14-03	32	2014	4	29	19	29	23.7577	132.976	60.604	23.4374	34.9895
KS14-03	32	2014	4	29	19	29	23.7577	132.976	61.597	23.4172	34.9878
KS14-03	32	2014	4	29	19	29	23.7577	132.976	62.591	23.397	34.9843
KS14-03	32	2014	4	29	19	29	23.7577	132.976	63.584	23.3568	34.9781
KS14-03	32	2014	4	29	19	29	23.7577	132.976	64.577	23.3266	34.9748
KS14-03	32	2014	4	29	19	29	23.7577	132.976	65.571	23.2764	34.9711
KS14-03	32	2014	4	29	19	29	23.7577	132.976	66.564	23.2562	34.9684
KS14-03	32	2014	4	29	19	29	23.7577	132.976	67.557	23.226	34.968
KS14-03	32	2014	4	29	19	29	23.7577	132.976	68.551	23.1758	34.9657
KS14-03	32	2014	4	29	19	29	23.7577	132.976	69.544	23.1656	34.9641
KS14-03	32	2014	4	29	19	29	23.7577	132.976	70.537	23.0755	34.9576
KS14-03	32	2014	4	29	19	29	23.7577	132.976	71.531	23.0253	34.9547
KS14-03	32	2014	4	29	19	29	23.7577	132.976	72.524	23.0051	34.9549
KS14-03	32	2014	4	29	19	29	23.7577	132.976	73.517	23.0049	34.9537
KS14-03	32	2014	4	29	19	29	23.7577	132.976	74.511	22.9847	34.953
KS14-03	32	2014	4	29	19	29	23.7577	132.976	75.504	22.9745	34.9526
KS14-03	32	2014	4	29	19	29	23.7577	132.976	76.497	22.9643	34.9521
KS14-03	32	2014	4	29	19	29	23.7577	132.976	77.49	22.9541	34.9517
KS14-03	32	2014	4	29	19	29	23.7577	132.976	78.484	22.9439	34.9512
KS14-03	32	2014	4	29	19	29	23.7577	132.976	79.477	22.9337	34.951
KS14-03	32	2014	4	29	19	29	23.7577	132.976	80.47	22.9135	34.95
KS14-03	32	2014	4	29	19	29	23.7577	132.976	81.464	22.8633	34.9462
KS14-03	32	2014	4	29	19	29	23.7577	132.976	82.457	22.8132	34.9429
KS14-03	32	2014	4	29	19	29	23.7577	132.976	83.45	22.763	34.94
KS14-03	32	2014	4	29	19	29	23.7577	132.976	84.443	22.7428	34.94
KS14-03	32	2014	4	29	19	29	23.7577	132.976	85.437	22.7026	34.94
KS14-03	32	2014	4	29	19	29	23.7577	132.976	86.43	22.6824	34.9394
KS14-03	32	2014	4	29	19	29	23.7577	132.976	87.423	22.6422	34.9385
KS14-03	32	2014	4	29	19	29	23.7577	132.976	88.416	22.5721	34.9376
KS14-03	32	2014	4	29	19	29	23.7577	132.976	89.41	22.5219	34.9295
KS14-03	32	2014	4	29	19	29	23.7577	132.976	90.403	22.5117	34.9274
KS14-03	32	2014	4	29	19	29	23.7577	132.976	91.396	22.5115	34.9271
KS14-03	32	2014	4	29	19	29	23.7577	132.976	92.389	22.5013	34.9246
KS14-03	32	2014	4	29	19	29	23.7577	132.976	93.382	22.4911	34.9238
KS14-03	32	2014	4	29	19	29	23.7577	132.976	94.376	22.4709	34.9241
KS14-03	32	2014	4	29	19	29	23.7577	132.976	95.369	22.4707	34.9267
KS14-03	32	2014	4	29	19	29	23.7577	132.976	96.362	22.4805	34.9337
KS14-03	32	2014	4	29	19	29	23.7577	132.976	97.355	22.4403	34.934
KS14-03	32	2014	4	29	19	29	23.7577	132.976	98.348	22.4102	34.9339
KS14-03	32	2014	4	29	19	29	23.7577	132.976	99.341	22.38	34.9319
KS14-03	32	2014	4	29	19	29	23.7577	132.976	100.335	22.3598	34.9274
KS14-03	32	2014	4	29	19	29	23.7577	132.976	101.328	22.3496	34.9248
KS14-03	32	2014	4	29	19	29	23.7577	132.976	102.321	22.2994	34.919
KS14-03	32	2014	4	29	19	29	23.7577	132.976	103.314	22.2593	34.9179
KS14-03	32	2014	4	29	19	29	23.7577	132.976	104.307	22.289	34.9194
KS14-03	32	2014	4	29	19	29	23.7577	132.976	105.3	22.2489	34.919
KS14-03	32	2014	4	29	19	29	23.7577	132.976	106.294	22.2387	34.9188
KS14-03	32	2014	4	29	19	29	23.7577	132.976	107.287	22.2385	34.9183
KS14-03	32	2014	4	29	19	29	23.7577	132.976	108.28	22.2183	34.9168
KS14-03	32	2014	4	29	19	29	23.7577	132.976	109.273	22.2081	34.9151
KS14-03	32	2014	4	29	19	29	23.7577	132.976	110.266	22.1979	34.9145
KS14-03	32	2014	4	29	19	29	23.7577	132.976	111.259	22.1877	34.914
KS14-03	32	2014	4	29	19	29	23.7577	132.976	112.252	22.1675	34.9118
KS14-03	32	2014	4	29	19	29	23.7577	132.976	113.245	22.1573	34.9125
KS14-03	32	2014	4	29	19	29	23.7577	132.976	114.239	22.0972	34.9092
KS14-03	32	2014	4	29	19	29	23.7577	132.976	115.232	22.067	34.9087
KS14-03	32	2014	4	29	19	29	23.7577	132.976	116.225	22.0568	34.9081
KS14-03	32	2014	4	29	19	29	23.7577	132.976	117.218	22.0366	34.9083
KS14-03	32	2014	4	29	19	29	23.7577	132.976	118.211	22.0164	34.9068
KS14-03	32	2014	4	29	19	29	23.7577	132.976	119.204	21.9963	34.9057
KS14-03	32	2014	4	29	19	29	23.7577	132.976	120.197	21.9761	34.9053
KS14-03	32	2014	4	29	19	29	23.7577	132.976	121.19	21.9659	34.9065
KS14-03	32	2014	4	29	19	29	23.7577	132.976	122.183	21.9557	34.9059
KS14-03	32	2014	4	29	19	29	23.7577	132.976	123.176	21.9255	34.9033
KS14-03	32	2014	4	29	19	29	23.7577	132.976	124.169	21.8954	34.9023
KS14-03	32	2014	4	29	19	29	23.7577	132.976	125.162	21.8452	34.8987
KS14-03	32	2014	4	29	19	29	23.7577	132.976	126.155	21.815	34.8958
KS14-03	32	2014	4	29	19	29	23.7577	132.976	127.148	21.7349	34.8929
KS14-03	32	2014	4	29	19	29	23.7577	132.976	128.142	21.6648	34.8849
KS14-03	32	2014	4	29	19	29	23.7577	132.976	129.135	21.6246	34.8824
KS14-03	32	2014	4	29	19	29	23.7577	132.976	130.128	21.6144	34.8822
KS14-03	32	2014	4	29	19	29	23.7577	132.976	131.121	21.6142	34.8823
KS14-03	32	2014	4	29	19	29	23.7577	132.976	132.114	21.614	34.8827
KS14-03	32	2014	4	29	19	29	23.7577	132.976	133.107	21.6238	34.8838
KS14-03	32	2014	4	29	19	29	23.7577	132.976	134.1	21.6136	34.8841
KS14-03	32	2014	4	29	19	29	23.7577	132.976	135.093	21.6134	34.8842
KS14-03	32	2014	4	29	19	29	23.7577	132.976	136.086	21.5933	34.8853
KS14-03	32	2014	4	29	19	29	23.7577	132.976	137.079	21.5831	34.8854
KS14-03	32	2014	4	29	19	29	23.7577	132.976	138.072	21.5629	34.8854
KS14-03	32	2014	4	29	19	29	23.7577	132.976	139.065	21.5427	34.8844
KS14-03	32	2014	4	29	19	29	23.7577	132.976	140.058	21.5125	34.8825
KS14-03	32	2014	4	29	19	29	23.7577	132.976	141.051	21.4924	34.8809
KS14-03	32	2014	4	29	19	29	23.7577	132.976	142.044	21.4722	34.8798
KS14-03	32	2014	4	29	19	29	23.7577	132.976	143.036	21.4121	34.875
KS14-03	32	2014	4	29	19	29	23.7577	132.976	144.029	21.3719	34.8729
KS14-03	32	2014	4	29	19	29	23.7577	132.976	145.022	21.3617	34.8723
KS14-03	32	2014	4	29	19	29	23.7577	132.976	146.015	21.3215	34.872
KS14-03	32	2014	4	29	19	29	23.7577	132.976	147.008	21.3014	34.8702
KS14-03	32	2014	4	29	19	29	23.7577	132.976	148.001	21.2412	34.8658
KS14-03	32	2014	4	29	19	29	23.7577	132.976	148.994	21.1811	34.8629
KS14-03	32	2014	4	29	19	29	23.7577	132.976	149.987	21.091	34.8594
KS14-03	32	2014	4	29	19	29	23.7577	132.976	150.98	21.0608	34.8596
KS14-03	32	2014	4	29	19	29	23.7577	132.976	151.973	21.0706	34.8603
KS14-03	32	2014	4	29	19	29	23.7577	132.976	152.966	21.0604	34.8612
KS14-03	32	2014	4	29	19	29	23.7577	132.976	153.959	21.0603	34.8615
KS14-03	32	2014	4	29	19	29	23.7577	132.976	154.952	21.0501	34.8616
KS14-03	32	2014	4	29	19	29	23.7577	132.976	155.945	21.0399	34.8613
KS14-03	32	2014	4	29	19	29	23.7577	132.976	156.937	21.0297	34.8612
KS14-03	32	2014	4	29	19	29	23.7577	132.976	157.93	21.0295	34.861
KS14-03	32	2014	4	29	19	29	23.7577	132.976	158.923	21.0193	34.8605
KS14-03	32	2014	4	29	19	29	23.7577	132.976	159.916	21.0092	34.8603
KS14-03	32	2014	4	29	19	29	23.7577	132.976	160.909	20.999	34.8605
KS14-03	32	2014	4	29	19	29	23.7577	132.976	161.902	20.9988	34.8608
KS14-03	32	2014	4	29	19	29	23.7577	132.976	162.895	20.9786	34.8614
KS14-03	32	2014	4	29	19	29	23.7577	132.976	163.888	20.9684	34.8618
KS14-03	32	2014	4	29	19	29	23.7577	132.976	164.88	20.9483	34.8616
KS14-03	32	2014	4	29	19	29	23.7577	132.976	165.873	20.9181	34.8612
KS14-03	32	2014	4	29	19	29	23.7577	132.976	166.866	20.858	34.8593
KS14-03	32	2014	4	29	19	29	23.7577	132.976	167.859	20.8278	34.8589
KS14-03	32	2014	4	29	19	29	23.7577	132.976	168.852	20.7977	34.8583
KS14-03	32	2014	4	29	19	29	23.7577	132.976	169.845	20.7675	34.8574
KS14-03	32	2014	4	29	19	29	23.7577	132.976	170.838	20.7174	34.8568
KS14-03	32	2014	4	29	19	29	23.7577	132.976	171.83	20.6573	34.8545
KS14-03	32	2014	4	29	19	29	23.7577	132.976	172.823	20.6271	34.8544
KS14-03	32	2014	4	29	19	29	23.7577	132.976	173.816	20.6169	34.8541
KS14-03	32	2014	4	29	19	29	23.7577	132.976	174.809	20.6167	34.8538
KS14-03	32	2014	4	29	19	29	23.7577	132.976	175.802	20.5866	34.8515
KS14-03	32	2014	4	29	19	29	23.7577	132.976	176.794	20.5464	34.8484
KS14-03	32	2014	4	29	19	29	23.7577	132.976	177.787	20.4863	34.8492
KS14-03	32	2014	4	29	19	29	23.7577	132.976	178.78	20.4562	34.8479
KS14-03	32	2014	4	29	19	29	23.7577	132.976	179.773	20.406	34.8457
KS14-03	32	2014	4	29	19	29	23.7577	132.976	180.766	20.3659	34.8447
KS14-03	32	2014	4	29	19	29	23.7577	132.976	181.758	20.3657	34.8448
KS14-03	32	2014	4	29	19	29	23.7577	132.976	182.751	20.3555	34.8449
KS14-03	32	2014	4	29	19	29	23.7577	132.976	183.744	20.3553	34.845
KS14-03	32	2014	4	29	19	29	23.7577	132.976	184.737	20.3452	34.8449
KS14-03	32	2014	4	29	19	29	23.7577	132.976	185.729	20.325	34.8446
KS14-03	32	2014	4	29	19	29	23.7577	132.976	186.722	20.2949	34.8426
KS14-03	32	2014	4	29	19	29	23.7577	132.976	187.715	20.2347	34.8398
KS14-03	32	2014	4	29	19	29	23.7577	132.976	188.708	20.1946	34.8373
KS14-03	32	2014	4	29	19	29	23.7577	132.976	189.7	20.1744	34.8363
KS14-03	32	2014	4	29	19	29	23.7577	132.976	190.693	20.1543	34.8356
KS14-03	32	2014	4	29	19	29	23.7577	132.976	191.686	20.1241	34.8329
KS14-03	32	2014	4	29	19	29	23.7577	132.976	192.679	20.084	34.8302
KS14-03	32	2014	4	29	19	29	23.7577	132.976	193.671	20.0738	34.8294
KS14-03	32	2014	4	29	19	29	23.7577	132.976	194.664	20.0636	34.8301
KS14-03	32	2014	4	29	19	29	23.7577	132.976	195.657	20.0435	34.8294
KS14-03	32	2014	4	29	19	29	23.7577	132.976	196.649	20.0133	34.827
KS14-03	32	2014	4	29	19	29	23.7577	132.976	197.642	19.9932	34.8275
KS14-03	32	2014	4	29	19	29	23.7577	132.976	198.635	19.993	34.8279
KS14-03	32	2014	4	29	19	29	23.7577	132.976	199.628	19.9728	34.828
KS14-03	32	2014	4	29	19	29	23.7577	132.976	200.62	19.9427	34.8287
KS14-03	32	2014	4	29	19	29	23.7577	132.976	201.613	19.9325	34.8296
KS14-03	32	2014	4	29	19	29	23.7577	132.976	202.606	19.9224	34.8299
KS14-03	32	2014	4	29	19	29	23.7577	132.976	203.598	19.9222	34.8299
KS14-03	32	2014	4	29	19	29	23.7577	132.976	204.591	19.892	34.8293
KS14-03	32	2014	4	29	19	29	23.7577	132.976	205.584	19.8519	34.8283
KS14-03	32	2014	4	29	19	29	23.7577	132.976	206.576	19.8217	34.8265
KS14-03	32	2014	4	29	19	29	23.7577	132.976	207.569	19.7916	34.8256
KS14-03	32	2014	4	29	19	29	23.7577	132.976	208.562	19.7615	34.8248
KS14-03	37	2014	4	30	10	32	24.2492	134.983	0.994
KS14-03	37	2014	4	30	10	32	24.2492	134.983	1.987
KS14-03	37	2014	4	30	10	32	24.2492	134.983	2.981	23.4794	34.9678
KS14-03	37	2014	4	30	10	32	24.2492	134.983	3.974	23.4792	34.9678
KS14-03	37	2014	4	30	10	32	24.2492	134.983	4.968	23.479	34.9678
KS14-03	37	2014	4	30	10	32	24.2492	134.983	5.962	23.4788	34.968
KS14-03	37	2014	4	30	10	32	24.2492	134.983	6.955	23.4785	34.968
KS14-03	37	2014	4	30	10	32	24.2492	134.983	7.949	23.4783	34.9678
KS14-03	37	2014	4	30	10	32	24.2492	134.983	8.942	23.4781	34.9681
KS14-03	37	2014	4	30	10	32	24.2492	134.983	9.936	23.4779	34.9679
KS14-03	37	2014	4	30	10	32	24.2492	134.983	10.93	23.4677	34.9677
KS14-03	37	2014	4	30	10	32	24.2492	134.983	11.923	23.4675	34.9677
KS14-03	37	2014	4	30	10	32	24.2492	134.983	12.917	23.4573	34.9674
KS14-03	37	2014	4	30	10	32	24.2492	134.983	13.91	23.4571	34.9672
KS14-03	37	2014	4	30	10	32	24.2492	134.983	14.904	23.4569	34.9671
KS14-03	37	2014	4	30	10	32	24.2492	134.983	15.897	23.4567	34.9668
KS14-03	37	2014	4	30	10	32	24.2492	134.983	16.891	23.4465	34.9661
KS14-03	37	2014	4	30	10	32	24.2492	134.983	17.884	23.4163	34.9626
KS14-03	37	2014	4	30	10	32	24.2492	134.983	18.878	23.1961	34.9385
KS14-03	37	2014	4	30	10	32	24.2492	134.983	19.871	23.0759	34.9301
KS14-03	37	2014	4	30	10	32	24.2492	134.983	20.865	23.0657	34.9297
KS14-03	37	2014	4	30	10	32	24.2492	134.983	21.859	23.0555	34.9305
KS14-03	37	2014	4	30	10	32	24.2492	134.983	22.852	23.0553	34.9308
KS14-03	37	2014	4	30	10	32	24.2492	134.983	23.846	23.0551	34.9317
KS14-03	37	2014	4	30	10	32	24.2492	134.983	24.839	23.0549	34.9318
KS14-03	37	2014	4	30	10	32	24.2492	134.983	25.833	23.0547	34.9319
KS14-03	37	2014	4	30	10	32	24.2492	134.983	26.826	23.0545	34.932
KS14-03	37	2014	4	30	10	32	24.2492	134.983	27.82	23.0543	34.932
KS14-03	37	2014	4	30	10	32	24.2492	134.983	28.813	23.0541	34.9322
KS14-03	37	2014	4	30	10	32	24.2492	134.983	29.807	23.0539	34.9322
KS14-03	37	2014	4	30	10	32	24.2492	134.983	30.8	23.0537	34.9322
KS14-03	37	2014	4	30	10	32	24.2492	134.983	31.793	23.0535	34.9321
KS14-03	37	2014	4	30	10	32	24.2492	134.983	32.787	23.0533	34.9321
KS14-03	37	2014	4	30	10	32	24.2492	134.983	33.78	23.053	34.9321
KS14-03	37	2014	4	30	10	32	24.2492	134.983	34.774	23.0528	34.9319
KS14-03	37	2014	4	30	10	32	24.2492	134.983	35.767	23.0526	34.9318
KS14-03	37	2014	4	30	10	32	24.2492	134.983	36.761	23.0524	34.9318
KS14-03	37	2014	4	30	10	32	24.2492	134.983	37.754	23.0422	34.9318
KS14-03	37	2014	4	30	10	32	24.2492	134.983	38.748	23.032	34.9313
KS14-03	37	2014	4	30	10	32	24.2492	134.983	39.741	23.0218	34.9308
KS14-03	37	2014	4	30	10	32	24.2492	134.983	40.734	23.0116	34.9303
KS14-03	37	2014	4	30	10	32	24.2492	134.983	41.728	23.0014	34.9298
KS14-03	37	2014	4	30	10	32	24.2492	134.983	42.721	22.9912	34.9295
KS14-03	37	2014	4	30	10	32	24.2492	134.983	43.715	22.981	34.9291
KS14-03	37	2014	4	30	10	32	24.2492	134.983	44.708	22.9708	34.9288
KS14-03	37	2014	4	30	10	32	24.2492	134.983	45.702	22.9706	34.9289
KS14-03	37	2014	4	30	10	32	24.2492	134.983	46.695	22.9704	34.929
KS14-03	37	2014	4	30	10	32	24.2492	134.983	47.688	22.9702	34.9289
KS14-03	37	2014	4	30	10	32	24.2492	134.983	48.682	22.97	34.9291
KS14-03	37	2014	4	30	10	32	24.2492	134.983	49.675	22.9698	34.9293
KS14-03	37	2014	4	30	10	32	24.2492	134.983	50.668	22.9696	34.9291
KS14-03	37	2014	4	30	10	32	24.2492	134.983	51.662	22.9594	34.9287
KS14-03	37	2014	4	30	10	32	24.2492	134.983	52.655	22.9592	34.9286
KS14-03	37	2014	4	30	10	32	24.2492	134.983	53.649	22.959	34.9284
KS14-03	37	2014	4	30	10	32	24.2492	134.983	54.642	22.9588	34.9282
KS14-03	37	2014	4	30	10	32	24.2492	134.983	55.635	22.9586	34.9278
KS14-03	37	2014	4	30	10	32	24.2492	134.983	56.629	22.9584	34.9277
KS14-03	37	2014	4	30	10	32	24.2492	134.983	57.622	22.9582	34.9275
KS14-03	37	2014	4	30	10	32	24.2492	134.983	58.615	22.948	34.9273
KS14-03	37	2014	4	30	10	32	24.2492	134.983	59.609	22.9478	34.9266
KS14-03	37	2014	4	30	10	32	24.2492	134.983	60.602	22.9476	34.9265
KS14-03	37	2014	4	30	10	32	24.2492	134.983	61.595	22.9474	34.9264
KS14-03	37	2014	4	30	10	32	24.2492	134.983	62.589	22.9472	34.9264
KS14-03	37	2014	4	30	10	32	24.2492	134.983	63.582	22.937	34.9264
KS14-03	37	2014	4	30	10	32	24.2492	134.983	64.575	22.9368	34.9262
KS14-03	37	2014	4	30	10	32	24.2492	134.983	65.569	22.9366	34.9258
KS14-03	37	2014	4	30	10	32	24.2492	134.983	66.562	22.9263	34.9251
KS14-03	37	2014	4	30	10	32	24.2492	134.983	67.555	22.9261	34.9248
KS14-03	37	2014	4	30	10	32	24.2492	134.983	68.548	22.906	34.9221
KS14-03	37	2014	4	30	10	32	24.2492	134.983	69.542	22.8658	34.922
KS14-03	37	2014	4	30	10	32	24.2492	134.983	70.535	22.8556	34.9214
KS14-03	37	2014	4	30	10	32	24.2492	134.983	71.528	22.8454	34.9214
KS14-03	37	2014	4	30	10	32	24.2492	134.983	72.522	22.8352	34.9219
KS14-03	37	2014	4	30	10	32	24.2492	134.983	73.515	22.795	34.9148
KS14-03	37	2014	4	30	10	32	24.2492	134.983	74.508	22.7248	34.9058
KS14-03	37	2014	4	30	10	32	24.2492	134.983	75.501	22.6347	34.8947
KS14-03	37	2014	4	30	10	32	24.2492	134.983	76.495	22.4046	34.8639
KS14-03	37	2014	4	30	10	32	24.2492	134.983	77.488	22.2145	34.8476
KS14-03	37	2014	4	30	10	32	24.2492	134.983	78.481	22.0344	34.8458
KS14-03	37	2014	4	30	10	32	24.2492	134.983	79.474	21.9842	34.8478
KS14-03	37	2014	4	30	10	32	24.2492	134.983	80.468	21.8741	34.8525
KS14-03	37	2014	4	30	10	32	24.2492	134.983	81.461	21.7839	34.8586
KS14-03	37	2014	4	30	10	32	24.2492	134.983	82.454	21.7437	34.8614
KS14-03	37	2014	4	30	10	32	24.2492	134.983	83.447	21.6936	34.8631
KS14-03	37	2014	4	30	10	32	24.2492	134.983	84.44	21.6634	34.8646
KS14-03	37	2014	4	30	10	32	24.2492	134.983	85.434	21.6432	34.866
KS14-03	37	2014	4	30	10	32	24.2492	134.983	86.427	21.573	34.8623
KS14-03	37	2014	4	30	10	32	24.2492	134.983	87.42	21.5429	34.8599
KS14-03	37	2014	4	30	10	32	24.2492	134.983	88.413	21.4827	34.8577
KS14-03	37	2014	4	30	10	32	24.2492	134.983	89.406	21.3626	34.8541
KS14-03	37	2014	4	30	10	32	24.2492	134.983	90.4	21.3224	34.8528
KS14-03	37	2014	4	30	10	32	24.2492	134.983	91.393	21.2822	34.8516
KS14-03	37	2014	4	30	10	32	24.2492	134.983	92.386	21.2121	34.8474
KS14-03	37	2014	4	30	10	32	24.2492	134.983	93.379	21.2019	34.8462
KS14-03	37	2014	4	30	10	32	24.2492	134.983	94.372	21.1917	34.8452
KS14-03	37	2014	4	30	10	32	24.2492	134.983	95.366	21.1715	34.8426
KS14-03	37	2014	4	30	10	32	24.2492	134.983	96.359	21.1613	34.841
KS14-03	37	2014	4	30	10	32	24.2492	134.983	97.352	21.1512	34.8396
KS14-03	37	2014	4	30	10	32	24.2492	134.983	98.345	21.141	34.8385
KS14-03	37	2014	4	30	10	32	24.2492	134.983	99.338	21.0808	34.8308
KS14-03	37	2014	4	30	10	32	24.2492	134.983	100.331	21.0207	34.8256
KS14-03	37	2014	4	30	10	32	24.2492	134.983	101.324	21.0005	34.8241
KS14-03	37	2014	4	30	10	32	24.2492	134.983	102.318	20.9803	34.8247
KS14-03	37	2014	4	30	10	32	24.2492	134.983	103.311	20.9402	34.8243
KS14-03	37	2014	4	30	10	32	24.2492	134.983	104.304	20.89	34.823
KS14-03	37	2014	4	30	10	32	24.2492	134.983	105.297	20.8598	34.8232
KS14-03	37	2014	4	30	10	32	24.2492	134.983	106.29	20.8297	34.8232
KS14-03	37	2014	4	30	10	32	24.2492	134.983	107.283	20.7895	34.8181
KS14-03	37	2014	4	30	10	32	24.2492	134.983	108.276	20.7693	34.8157
KS14-03	37	2014	4	30	10	32	24.2492	134.983	109.269	20.7292	34.8118
KS14-03	37	2014	4	30	10	32	24.2492	134.983	110.262	20.699	34.8084
KS14-03	37	2014	4	30	10	32	24.2492	134.983	111.255	20.6588	34.8048
KS14-03	37	2014	4	30	10	32	24.2492	134.983	112.249	20.6087	34.8007
KS14-03	37	2014	4	30	10	32	24.2492	134.983	113.242	20.5785	34.799
KS14-03	37	2014	4	30	10	32	24.2492	134.983	114.235	20.5184	34.7961
KS14-03	37	2014	4	30	10	32	24.2492	134.983	115.228	20.4882	34.7962
KS14-03	37	2014	4	30	10	32	24.2492	134.983	116.221	20.488	34.796
KS14-03	37	2014	4	30	10	32	24.2492	134.983	117.214	20.4778	34.7957
KS14-03	37	2014	4	30	10	32	24.2492	134.983	118.207	20.4677	34.7953
KS14-03	37	2014	4	30	10	32	24.2492	134.983	119.2	20.4275	34.7944
KS14-03	37	2014	4	30	10	32	24.2492	134.983	120.193	20.3973	34.7943
KS14-03	37	2014	4	30	10	32	24.2492	134.983	121.186	20.3872	34.7937
KS14-03	37	2014	4	30	10	32	24.2492	134.983	122.179	20.387	34.7938
KS14-03	37	2014	4	30	10	32	24.2492	134.983	123.172	20.3768	34.7937
KS14-03	37	2014	4	30	10	32	24.2492	134.983	124.165	20.3666	34.7938
KS14-03	37	2014	4	30	10	32	24.2492	134.983	125.158	20.3664	34.7936
KS14-03	37	2014	4	30	10	32	24.2492	134.983	126.151	20.3662	34.7939
KS14-03	37	2014	4	30	10	32	24.2492	134.983	127.144	20.3561	34.7938
KS14-03	37	2014	4	30	10	32	24.2492	134.983	128.137	20.3459	34.7944
KS14-03	37	2014	4	30	10	32	24.2492	134.983	129.13	20.3357	34.7945
KS14-03	37	2014	4	30	10	32	24.2492	134.983	130.123	20.3355	34.7948
KS14-03	37	2014	4	30	10	32	24.2492	134.983	131.116	20.3253	34.7949
KS14-03	37	2014	4	30	10	32	24.2492	134.983	132.109	20.3152	34.7947
KS14-03	37	2014	4	30	10	32	24.2492	134.983	133.102	20.315	34.7945
KS14-03	37	2014	4	30	10	32	24.2492	134.983	134.095	20.3148	34.7942
KS14-03	37	2014	4	30	10	32	24.2492	134.983	135.088	20.3046	34.7948
KS14-03	37	2014	4	30	10	32	24.2492	134.983	136.081	20.3044	34.7977
KS14-03	37	2014	4	30	10	32	24.2492	134.983	137.074	20.3042	34.8002
KS14-03	37	2014	4	30	10	32	24.2492	134.983	138.067	20.2441	34.802
KS14-03	37	2014	4	30	10	32	24.2492	134.983	139.06	20.2039	34.8067
KS14-03	37	2014	4	30	10	32	24.2492	134.983	140.053	20.1638	34.8066
KS14-03	37	2014	4	30	10	32	24.2492	134.983	141.046	20.1336	34.806
KS14-03	37	2014	4	30	10	32	24.2492	134.983	142.039	20.1135	34.8054
KS14-03	37	2014	4	30	10	32	24.2492	134.983	143.032	20.0933	34.8051
KS14-03	37	2014	4	30	10	32	24.2492	134.983	144.025	20.0731	34.8048
KS14-03	37	2014	4	30	10	32	24.2492	134.983	145.018	20.053	34.8044
KS14-03	37	2014	4	30	10	32	24.2492	134.983	146.01	20.0428	34.8044
KS14-03	37	2014	4	30	10	32	24.2492	134.983	147.003	20.0226	34.8041
KS14-03	37	2014	4	30	10	32	24.2492	134.983	147.996	20.0224	34.804
KS14-03	37	2014	4	30	10	32	24.2492	134.983	148.989	20.0023	34.8035
KS14-03	37	2014	4	30	10	32	24.2492	134.983	149.982	19.9921	34.8032
KS14-03	37	2014	4	30	10	32	24.2492	134.983	150.975	19.9819	34.803
KS14-03	37	2014	4	30	10	32	24.2492	134.983	151.968	19.9817	34.803
KS14-03	37	2014	4	30	10	32	24.2492	134.983	152.961	19.9716	34.8029
KS14-03	37	2014	4	30	10	32	24.2492	134.983	153.954	19.9714	34.803
KS14-03	37	2014	4	30	10	32	24.2492	134.983	154.946	19.9712	34.8031
KS14-03	37	2014	4	30	10	32	24.2492	134.983	155.939	19.961	34.8026
KS14-03	37	2014	4	30	10	32	24.2492	134.983	156.932	19.9409	34.8017
KS14-03	37	2014	4	30	10	32	24.2492	134.983	157.925	19.9207	34.8012
KS14-03	37	2014	4	30	10	32	24.2492	134.983	158.918	19.9105	34.8013
KS14-03	37	2014	4	30	10	32	24.2492	134.983	159.911	19.9003	34.8013
KS14-03	37	2014	4	30	10	32	24.2492	134.983	160.904	19.8802	34.8007
KS14-03	37	2014	4	30	10	32	24.2492	134.983	161.896	19.86	34.8005
KS14-03	37	2014	4	30	10	32	24.2492	134.983	162.889	19.8399	34.801
KS14-03	37	2014	4	30	10	32	24.2492	134.983	163.882	19.8197	34.8015
KS14-03	37	2014	4	30	10	32	24.2492	134.983	164.875	19.7995	34.8018
KS14-03	37	2014	4	30	10	32	24.2492	134.983	165.868	19.7794	34.8015
KS14-03	37	2014	4	30	10	32	24.2492	134.983	166.861	19.7392	34.8012
KS14-03	37	2014	4	30	10	32	24.2492	134.983	167.853	19.7191	34.8007
KS14-03	37	2014	4	30	10	32	24.2492	134.983	168.846	19.6789	34.7979
KS14-03	37	2014	4	30	10	32	24.2492	134.983	169.839	19.6188	34.7928
KS14-03	37	2014	4	30	10	32	24.2492	134.983	170.832	19.5887	34.7881
KS14-03	37	2014	4	30	10	32	24.2492	134.983	171.825	19.5785	34.7881
KS14-03	37	2014	4	30	10	32	24.2492	134.983	172.817	19.5683	34.7877
KS14-03	37	2014	4	30	10	32	24.2492	134.983	173.81	19.5482	34.7862
KS14-03	37	2014	4	30	10	32	24.2492	134.983	174.803	19.528	34.7862
KS14-03	37	2014	4	30	10	32	24.2492	134.983	175.796	19.5178	34.7871
KS14-03	37	2014	4	30	10	32	24.2492	134.983	176.788	19.5077	34.7884
KS14-03	37	2014	4	30	10	32	24.2492	134.983	177.781	19.5075	34.7888
KS14-03	37	2014	4	30	10	32	24.2492	134.983	178.774	19.5073	34.7893
KS14-03	37	2014	4	30	10	32	24.2492	134.983	179.767	19.4971	34.7905
KS14-03	37	2014	4	30	10	32	24.2492	134.983	180.76	19.487	34.7913
KS14-03	37	2014	4	30	10	32	24.2492	134.983	181.752	19.4468	34.7901
KS14-03	37	2014	4	30	10	32	24.2492	134.983	182.745	19.3268	34.7772
KS14-03	37	2014	4	30	10	32	24.2492	134.983	183.738	19.3266	34.7813
KS14-03	37	2014	4	30	10	32	24.2492	134.983	184.73	19.3264	34.7836
KS14-03	37	2014	4	30	10	32	24.2492	134.983	185.723	19.3063	34.7839
KS14-03	37	2014	4	30	10	32	24.2492	134.983	186.716	19.2961	34.7821
KS14-03	37	2014	4	30	10	32	24.2492	134.983	187.709	19.266	34.7773
KS14-03	37	2014	4	30	10	32	24.2492	134.983	188.701	19.2158	34.7716
KS14-03	37	2014	4	30	10	32	24.2492	134.983	189.694	19.1957	34.7704
KS14-03	37	2014	4	30	10	32	24.2492	134.983	190.687	19.1855	34.77
KS14-03	37	2014	4	30	10	32	24.2492	134.983	191.679	19.1853	34.7702
KS14-03	37	2014	4	30	10	32	24.2492	134.983	192.672	19.1752	34.7702
KS14-03	37	2014	4	30	10	32	24.2492	134.983	193.665	19.165	34.7705
KS14-03	37	2014	4	30	10	32	24.2492	134.983	194.658	19.1548	34.7707
KS14-03	37	2014	4	30	10	32	24.2492	134.983	195.65	19.1447	34.7708
KS14-03	37	2014	4	30	10	32	24.2492	134.983	196.643	19.1345	34.7711
KS14-03	37	2014	4	30	10	32	24.2492	134.983	197.636	19.1343	34.7712
KS14-03	37	2014	4	30	10	32	24.2492	134.983	198.628	19.1242	34.7714
KS14-03	37	2014	4	30	10	32	24.2492	134.983	199.621	19.114	34.7715
KS14-03	37	2014	4	30	10	32	24.2492	134.983	200.613	19.0739	34.7715
KS14-03	37	2014	4	30	10	32	24.2492	134.983	201.606	19.0437	34.7711
KS14-03	37	2014	4	30	10	32	24.2492	134.983	202.599	19.0336	34.7724
KS14-03	37	2014	4	30	10	32	24.2492	134.983	203.591	19.0234	34.7737
KS14-03	37	2014	4	30	10	32	24.2492	134.983	204.584	19.0132	34.7742
KS14-03	37	2014	4	30	10	32	24.2492	134.983	205.577	19.0031	34.7743
KS14-03	37	2014	4	30	10	32	24.2492	134.983	206.569	18.9929	34.7742
KS14-03	37	2014	4	30	10	32	24.2492	134.983	207.562	18.9827	34.774
KS14-03	37	2014	4	30	10	32	24.2492	134.983	208.555	18.9326	34.7736
KS14-03	40	2014	4	30	21	5	23.9982	137.007	0.994
KS14-03	40	2014	4	30	21	5	23.9982	137.007	1.987
KS14-03	40	2014	4	30	21	5	23.9982	137.007	2.981	23.1394	34.9845
KS14-03	40	2014	4	30	21	5	23.9982	137.007	3.975	23.1392	34.9845
KS14-03	40	2014	4	30	21	5	23.9982	137.007	4.968	23.139	34.9847
KS14-03	40	2014	4	30	21	5	23.9982	137.007	5.962	23.1388	34.9846
KS14-03	40	2014	4	30	21	5	23.9982	137.007	6.955	23.1386	34.9846
KS14-03	40	2014	4	30	21	5	23.9982	137.007	7.949	23.1384	34.9847
KS14-03	40	2014	4	30	21	5	23.9982	137.007	8.943	23.1382	34.9848
KS14-03	40	2014	4	30	21	5	23.9982	137.007	9.936	23.098	34.983
KS14-03	40	2014	4	30	21	5	23.9982	137.007	10.93	23.0577	34.9808
KS14-03	40	2014	4	30	21	5	23.9982	137.007	11.923	22.9875	34.9761
KS14-03	40	2014	4	30	21	5	23.9982	137.007	12.917	22.9274	34.9716
KS14-03	40	2014	4	30	21	5	23.9982	137.007	13.91	22.8172	34.9655
KS14-03	40	2014	4	30	21	5	23.9982	137.007	14.904	22.527	34.9487
KS14-03	40	2014	4	30	21	5	23.9982	137.007	15.898	22.3568	34.9397
KS14-03	40	2014	4	30	21	5	23.9982	137.007	16.891	22.1966	34.9285
KS14-03	40	2014	4	30	21	5	23.9982	137.007	17.885	22.0964	34.9224
KS14-03	40	2014	4	30	21	5	23.9982	137.007	18.878	21.9363	34.9099
KS14-03	40	2014	4	30	21	5	23.9982	137.007	19.872	21.9361	34.9119
KS14-03	40	2014	4	30	21	5	23.9982	137.007	20.865	21.7759	34.8994
KS14-03	40	2014	4	30	21	5	23.9982	137.007	21.859	21.6557	34.8921
KS14-03	40	2014	4	30	21	5	23.9982	137.007	22.852	21.5855	34.8877
KS14-03	40	2014	4	30	21	5	23.9982	137.007	23.846	21.5353	34.8858
KS14-03	40	2014	4	30	21	5	23.9982	137.007	24.839	21.5251	34.8851
KS14-03	40	2014	4	30	21	5	23.9982	137.007	25.833	21.485	34.8848
KS14-03	40	2014	4	30	21	5	23.9982	137.007	26.827	21.4548	34.8836
KS14-03	40	2014	4	30	21	5	23.9982	137.007	27.82	21.4146	34.8829
KS14-03	40	2014	4	30	21	5	23.9982	137.007	28.814	21.3844	34.8812
KS14-03	40	2014	4	30	21	5	23.9982	137.007	29.807	21.3342	34.8811
KS14-03	40	2014	4	30	21	5	23.9982	137.007	30.801	21.304	34.8813
KS14-03	40	2014	4	30	21	5	23.9982	137.007	31.794	21.2738	34.8809
KS14-03	40	2014	4	30	21	5	23.9982	137.007	32.787	21.2337	34.8796
KS14-03	40	2014	4	30	21	5	23.9982	137.007	33.781	21.2335	34.8802
KS14-03	40	2014	4	30	21	5	23.9982	137.007	34.774	21.2333	34.8804
KS14-03	40	2014	4	30	21	5	23.9982	137.007	35.768	21.2131	34.8812
KS14-03	40	2014	4	30	21	5	23.9982	137.007	36.761	21.2029	34.882
KS14-03	40	2014	4	30	21	5	23.9982	137.007	37.755	21.1927	34.8808
KS14-03	40	2014	4	30	21	5	23.9982	137.007	38.748	21.1825	34.8803
KS14-03	40	2014	4	30	21	5	23.9982	137.007	39.742	21.1823	34.8808
KS14-03	40	2014	4	30	21	5	23.9982	137.007	40.735	21.1821	34.8809
KS14-03	40	2014	4	30	21	5	23.9982	137.007	41.729	21.1819	34.8807
KS14-03	40	2014	4	30	21	5	23.9982	137.007	42.722	21.1817	34.8812
KS14-03	40	2014	4	30	21	5	23.9982	137.007	43.715	21.1715	34.881
KS14-03	40	2014	4	30	21	5	23.9982	137.007	44.709	21.1714	34.8808
KS14-03	40	2014	4	30	21	5	23.9982	137.007	45.702	21.1612	34.8793
KS14-03	40	2014	4	30	21	5	23.9982	137.007	46.696	21.151	34.8787
KS14-03	40	2014	4	30	21	5	23.9982	137.007	47.689	21.1208	34.8756
KS14-03	40	2014	4	30	21	5	23.9982	137.007	48.683	21.1006	34.8724
KS14-03	40	2014	4	30	21	5	23.9982	137.007	49.676	21.0904	34.8702
KS14-03	40	2014	4	30	21	5	23.9982	137.007	50.669	21.0802	34.8695
KS14-03	40	2014	4	30	21	5	23.9982	137.007	51.663	21.07	34.8686
KS14-03	40	2014	4	30	21	5	23.9982	137.007	52.656	21.0698	34.868
KS14-03	40	2014	4	30	21	5	23.9982	137.007	53.65	21.0697	34.867
KS14-03	40	2014	4	30	21	5	23.9982	137.007	54.643	21.0595	34.8659
KS14-03	40	2014	4	30	21	5	23.9982	137.007	55.636	21.0593	34.8658
KS14-03	40	2014	4	30	21	5	23.9982	137.007	56.63	21.0491	34.8635
KS14-03	40	2014	4	30	21	5	23.9982	137.007	57.623	20.9989	34.8557
KS14-03	40	2014	4	30	21	5	23.9982	137.007	58.616	20.9587	34.8509
KS14-03	40	2014	4	30	21	5	23.9982	137.007	59.61	20.9186	34.847
KS14-03	40	2014	4	30	21	5	23.9982	137.007	60.603	20.8484	34.8414
KS14-03	40	2014	4	30	21	5	23.9982	137.007	61.596	20.8382	34.8402
KS14-03	40	2014	4	30	21	5	23.9982	137.007	62.59	20.828	34.8402
KS14-03	40	2014	4	30	21	5	23.9982	137.007	63.583	20.8178	34.8398
KS14-03	40	2014	4	30	21	5	23.9982	137.007	64.576	20.7677	34.8366
KS14-03	40	2014	4	30	21	5	23.9982	137.007	65.57	20.6875	34.8314
KS14-03	40	2014	4	30	21	5	23.9982	137.007	66.563	20.6374	34.8274
KS14-03	40	2014	4	30	21	5	23.9982	137.007	67.556	20.5472	34.8238
KS14-03	40	2014	4	30	21	5	23.9982	137.007	68.55	20.517	34.8233
KS14-03	40	2014	4	30	21	5	23.9982	137.007	69.543	20.4969	34.8235
KS14-03	40	2014	4	30	21	5	23.9982	137.007	70.536	20.4567	34.8226
KS14-03	40	2014	4	30	21	5	23.9982	137.007	71.53	20.4165	34.8209
KS14-03	40	2014	4	30	21	5	23.9982	137.007	72.523	20.3664	34.8188
KS14-03	40	2014	4	30	21	5	23.9982	137.007	73.516	20.3062	34.8173
KS14-03	40	2014	4	30	21	5	23.9982	137.007	74.509	20.256	34.8167
KS14-03	40	2014	4	30	21	5	23.9982	137.007	75.503	20.2459	34.8172
KS14-03	40	2014	4	30	21	5	23.9982	137.007	76.496	20.2257	34.8179
KS14-03	40	2014	4	30	21	5	23.9982	137.007	77.489	20.2155	34.8211
KS14-03	40	2014	4	30	21	5	23.9982	137.007	78.482	20.1553	34.8179
KS14-03	40	2014	4	30	21	5	23.9982	137.007	79.476	20.1352	34.816
KS14-03	40	2014	4	30	21	5	23.9982	137.007	80.469	20.135	34.8157
KS14-03	40	2014	4	30	21	5	23.9982	137.007	81.462	20.1248	34.8148
KS14-03	40	2014	4	30	21	5	23.9982	137.007	82.455	20.1046	34.8134
KS14-03	40	2014	4	30	21	5	23.9982	137.007	83.449	20.0745	34.8142
KS14-03	40	2014	4	30	21	5	23.9982	137.007	84.442	20.0643	34.8182
KS14-03	40	2014	4	30	21	5	23.9982	137.007	85.435	20.0341	34.8201
KS14-03	40	2014	4	30	21	5	23.9982	137.007	86.428	20.0139	34.8192
KS14-03	40	2014	4	30	21	5	23.9982	137.007	87.422	20.0038	34.8165
KS14-03	40	2014	4	30	21	5	23.9982	137.007	88.415	19.9936	34.8143
KS14-03	40	2014	4	30	21	5	23.9982	137.007	89.408	19.9834	34.8129
KS14-03	40	2014	4	30	21	5	23.9982	137.007	90.401	19.9832	34.8128
KS14-03	40	2014	4	30	21	5	23.9982	137.007	91.394	19.973	34.8125
KS14-03	40	2014	4	30	21	5	23.9982	137.007	92.388	19.9429	34.811
KS14-03	40	2014	4	30	21	5	23.9982	137.007	93.381	19.9327	34.8113
KS14-03	40	2014	4	30	21	5	23.9982	137.007	94.374	19.9325	34.8114
KS14-03	40	2014	4	30	21	5	23.9982	137.007	95.367	19.8924	34.8093
KS14-03	40	2014	4	30	21	5	23.9982	137.007	96.36	19.8522	34.8069
KS14-03	40	2014	4	30	21	5	23.9982	137.007	97.354	19.832	34.8069
KS14-03	40	2014	4	30	21	5	23.9982	137.007	98.347	19.8118	34.8076
KS14-03	40	2014	4	30	21	5	23.9982	137.007	99.34	19.7917	34.8084
KS14-03	40	2014	4	30	21	5	23.9982	137.007	100.333	19.7715	34.8088
KS14-03	40	2014	4	30	21	5	23.9982	137.007	101.326	19.7613	34.8091
KS14-03	40	2014	4	30	21	5	23.9982	137.007	102.319	19.7412	34.8095
KS14-03	40	2014	4	30	21	5	23.9982	137.007	103.312	19.721	34.8095
KS14-03	40	2014	4	30	21	5	23.9982	137.007	104.306	19.7008	34.8097
KS14-03	40	2014	4	30	21	5	23.9982	137.007	105.299	19.6907	34.8098
KS14-03	40	2014	4	30	21	5	23.9982	137.007	106.292	19.6805	34.8099
KS14-03	40	2014	4	30	21	5	23.9982	137.007	107.285	19.6603	34.8103
KS14-03	40	2014	4	30	21	5	23.9982	137.007	108.278	19.6501	34.8107
KS14-03	40	2014	4	30	21	5	23.9982	137.007	109.271	19.65	34.811
KS14-03	40	2014	4	30	21	5	23.9982	137.007	110.264	19.6298	34.8116
KS14-03	40	2014	4	30	21	5	23.9982	137.007	111.257	19.6196	34.8118
KS14-03	40	2014	4	30	21	5	23.9982	137.007	112.25	19.6094	34.8128
KS14-03	40	2014	4	30	21	5	23.9982	137.007	113.244	19.5893	34.8129
KS14-03	40	2014	4	30	21	5	23.9982	137.007	114.237	19.5691	34.8124
KS14-03	40	2014	4	30	21	5	23.9982	137.007	115.23	19.5489	34.8127
KS14-03	40	2014	4	30	21	5	23.9982	137.007	116.223	19.5388	34.8128
KS14-03	40	2014	4	30	21	5	23.9982	137.007	117.216	19.5286	34.8127
KS14-03	40	2014	4	30	21	5	23.9982	137.007	118.209	19.5284	34.8131
KS14-03	40	2014	4	30	21	5	23.9982	137.007	119.202	19.5082	34.8137
KS14-03	40	2014	4	30	21	5	23.9982	137.007	120.195	19.4981	34.8137
KS14-03	40	2014	4	30	21	5	23.9982	137.007	121.188	19.4879	34.8135
KS14-03	40	2014	4	30	21	5	23.9982	137.007	122.181	19.4777	34.8131
KS14-03	40	2014	4	30	21	5	23.9982	137.007	123.174	19.4775	34.813
KS14-03	40	2014	4	30	21	5	23.9982	137.007	124.167	19.4774	34.8128
KS14-03	40	2014	4	30	21	5	23.9982	137.007	125.16	19.4672	34.8124
KS14-03	40	2014	4	30	21	5	23.9982	137.007	126.153	19.457	34.8116
KS14-03	40	2014	4	30	21	5	23.9982	137.007	127.146	19.4268	34.8107
KS14-03	40	2014	4	30	21	5	23.9982	137.007	128.139	19.3967	34.8097
KS14-03	40	2014	4	30	21	5	23.9982	137.007	129.132	19.3665	34.8082
KS14-03	40	2014	4	30	21	5	23.9982	137.007	130.125	19.3464	34.8071
KS14-03	40	2014	4	30	21	5	23.9982	137.007	131.118	19.3362	34.8065
KS14-03	40	2014	4	30	21	5	23.9982	137.007	132.111	19.2961	34.805
KS14-03	40	2014	4	30	21	5	23.9982	137.007	133.104	19.2459	34.8024
KS14-03	40	2014	4	30	21	5	23.9982	137.007	134.097	19.2158	34.8004
KS14-03	40	2014	4	30	21	5	23.9982	137.007	135.09	19.1856	34.7972
KS14-03	40	2014	4	30	21	5	23.9982	137.007	136.083	19.1555	34.798
KS14-03	40	2014	4	30	21	5	23.9982	137.007	137.076	19.1353	34.7972
KS14-03	40	2014	4	30	21	5	23.9982	137.007	138.069	19.1251	34.7975
KS14-03	40	2014	4	30	21	5	23.9982	137.007	139.062	19.095	34.7973
KS14-03	40	2014	4	30	21	5	23.9982	137.007	140.055	19.0848	34.7968
KS14-03	40	2014	4	30	21	5	23.9982	137.007	141.048	19.0646	34.7959
KS14-03	40	2014	4	30	21	5	23.9982	137.007	142.041	19.0545	34.7959
KS14-03	40	2014	4	30	21	5	23.9982	137.007	143.034	19.0543	34.796
KS14-03	40	2014	4	30	21	5	23.9982	137.007	144.027	19.0541	34.7959
KS14-03	40	2014	4	30	21	5	23.9982	137.007	145.02	19.0439	34.7955
KS14-03	40	2014	4	30	21	5	23.9982	137.007	146.013	19.0238	34.7945
KS14-03	40	2014	4	30	21	5	23.9982	137.007	147.006	19.0136	34.7938
KS14-03	40	2014	4	30	21	5	23.9982	137.007	147.999	18.9935	34.7919
KS14-03	40	2014	4	30	21	5	23.9982	137.007	148.992	18.9433	34.7891
KS14-03	40	2014	4	30	21	5	23.9982	137.007	149.985	18.9232	34.7873
KS14-03	40	2014	4	30	21	5	23.9982	137.007	150.978	18.873	34.7845
KS14-03	40	2014	4	30	21	5	23.9982	137.007	151.97	18.8629	34.7838
KS14-03	40	2014	4	30	21	5	23.9982	137.007	152.963	18.8527	34.7827
KS14-03	40	2014	4	30	21	5	23.9982	137.007	153.956	18.8525	34.7823
KS14-03	40	2014	4	30	21	5	23.9982	137.007	154.949	18.8424	34.7815
KS14-03	40	2014	4	30	21	5	23.9982	137.007	155.942	18.8322	34.7809
KS14-03	40	2014	4	30	21	5	23.9982	137.007	156.935	18.822	34.7805
KS14-03	40	2014	4	30	21	5	23.9982	137.007	157.928	18.8119	34.7801
KS14-03	40	2014	4	30	21	5	23.9982	137.007	158.921	18.8017	34.7796
KS14-03	40	2014	4	30	21	5	23.9982	137.007	159.914	18.7815	34.7792
KS14-03	40	2014	4	30	21	5	23.9982	137.007	160.906	18.7814	34.7795
KS14-03	40	2014	4	30	21	5	23.9982	137.007	161.899	18.7712	34.7796
KS14-03	40	2014	4	30	21	5	23.9982	137.007	162.892	18.771	34.7797
KS14-03	40	2014	4	30	21	5	23.9982	137.007	163.885	18.7708	34.7797
KS14-03	40	2014	4	30	21	5	23.9982	137.007	164.878	18.7607	34.7796
KS14-03	40	2014	4	30	21	5	23.9982	137.007	165.871	18.7605	34.7795
KS14-03	40	2014	4	30	21	5	23.9982	137.007	166.863	18.7503	34.7793
KS14-03	40	2014	4	30	21	5	23.9982	137.007	167.856	18.7402	34.7785
KS14-03	40	2014	4	30	21	5	23.9982	137.007	168.849	18.73	34.7782
KS14-03	40	2014	4	30	21	5	23.9982	137.007	169.842	18.7298	34.7779
KS14-03	40	2014	4	30	21	5	23.9982	137.007	170.835	18.7097	34.7773
KS14-03	40	2014	4	30	21	5	23.9982	137.007	171.828	18.6995	34.7766
KS14-03	40	2014	4	30	21	5	23.9982	137.007	172.82	18.6893	34.7763
KS14-03	40	2014	4	30	21	5	23.9982	137.007	173.813	18.6792	34.7761
KS14-03	40	2014	4	30	21	5	23.9982	137.007	174.806	18.669	34.7753
KS14-03	40	2014	4	30	21	5	23.9982	137.007	175.799	18.6489	34.7742
KS14-03	40	2014	4	30	21	5	23.9982	137.007	176.792	18.6187	34.7725
KS14-03	40	2014	4	30	21	5	23.9982	137.007	177.784	18.6086	34.7722
KS14-03	40	2014	4	30	21	5	23.9982	137.007	178.777	18.5984	34.7717
KS14-03	40	2014	4	30	21	5	23.9982	137.007	179.77	18.5882	34.7713
KS14-03	40	2014	4	30	21	5	23.9982	137.007	180.763	18.5781	34.7708
KS14-03	40	2014	4	30	21	5	23.9982	137.007	181.755	18.5579	34.7704
KS14-03	40	2014	4	30	21	5	23.9982	137.007	182.748	18.5378	34.77
KS14-03	40	2014	4	30	21	5	23.9982	137.007	183.741	18.5276	34.7697
KS14-03	40	2014	4	30	21	5	23.9982	137.007	184.734	18.5174	34.7689
KS14-03	40	2014	4	30	21	5	23.9982	137.007	185.726	18.4673	34.767
KS14-03	40	2014	4	30	21	5	23.9982	137.007	186.719	18.4472	34.7662
KS14-03	40	2014	4	30	21	5	23.9982	137.007	187.712	18.437	34.7659
KS14-03	40	2014	4	30	21	5	23.9982	137.007	188.705	18.4268	34.7654
KS14-03	40	2014	4	30	21	5	23.9982	137.007	189.697	18.3967	34.7639
KS14-03	40	2014	4	30	21	5	23.9982	137.007	190.69	18.3566	34.7622
KS14-03	40	2014	4	30	21	5	23.9982	137.007	191.683	18.3364	34.7617
KS14-03	40	2014	4	30	21	5	23.9982	137.007	192.675	18.3263	34.7613
KS14-03	40	2014	4	30	21	5	23.9982	137.007	193.668	18.3261	34.7614
KS14-03	40	2014	4	30	21	5	23.9982	137.007	194.661	18.3159	34.7613
KS14-03	40	2014	4	30	21	5	23.9982	137.007	195.654	18.3158	34.7614
KS14-03	40	2014	4	30	21	5	23.9982	137.007	196.646	18.3156	34.7616
KS14-03	40	2014	4	30	21	5	23.9982	137.007	197.639	18.3154	34.7617
KS14-03	40	2014	4	30	21	5	23.9982	137.007	198.632	18.3152	34.7618
KS14-03	40	2014	4	30	21	5	23.9982	137.007	199.624	18.3151	34.7618
KS14-03	40	2014	4	30	21	5	23.9982	137.007	200.617	18.3149	34.7618
KS14-03	40	2014	4	30	21	5	23.9982	137.007	201.61	18.3047	34.7618
KS14-03	40	2014	4	30	21	5	23.9982	137.007	202.602	18.3045	34.7617
KS14-03	40	2014	4	30	21	5	23.9982	137.007	203.595	18.2944	34.7616
KS14-03	40	2014	4	30	21	5	23.9982	137.007	204.588	18.2942	34.7616
KS14-03	40	2014	4	30	21	5	23.9982	137.007	205.58	18.294	34.7614
KS14-03	40	2014	4	30	21	5	23.9982	137.007	206.573	18.2639	34.7601
KS14-03	40	2014	4	30	21	5	23.9982	137.007	207.566	18.2238	34.7581
KS14-03	40	2014	4	30	21	5	23.9982	137.007	208.558	18.1937	34.7565
KS14-03	44	2014	5	1	15	30	24.2478	140.25	0.994
KS14-03	44	2014	5	1	15	30	24.2478	140.25	1.987
KS14-03	44	2014	5	1	15	30	24.2478	140.25	2.981
KS14-03	44	2014	5	1	15	30	24.2478	140.25	3.974	22.8592	34.9458
KS14-03	44	2014	5	1	15	30	24.2478	140.25	4.968	22.709	34.9477
KS14-03	44	2014	5	1	15	30	24.2478	140.25	5.962	22.7288	34.9475
KS14-03	44	2014	5	1	15	30	24.2478	140.25	6.955	22.6786	34.9483
KS14-03	44	2014	5	1	15	30	24.2478	140.25	7.949	22.3884	34.9559
KS14-03	44	2014	5	1	15	30	24.2478	140.25	8.942	22.3582	34.9556
KS14-03	44	2014	5	1	15	30	24.2478	140.25	9.936	22.348	34.958
KS14-03	44	2014	5	1	15	30	24.2478	140.25	10.93	22.3078	34.9605
KS14-03	44	2014	5	1	15	30	24.2478	140.25	11.923	22.2976	34.9618
KS14-03	44	2014	5	1	15	30	24.2478	140.25	12.917	22.2874	34.9632
KS14-03	44	2014	5	1	15	30	24.2478	140.25	13.91	22.2672	34.9658
KS14-03	44	2014	5	1	15	30	24.2478	140.25	14.904	22.247	34.9683
KS14-03	44	2014	5	1	15	30	24.2478	140.25	15.897	22.2268	34.9713
KS14-03	44	2014	5	1	15	30	24.2478	140.25	16.891	22.2066	34.9733
KS14-03	44	2014	5	1	15	30	24.2478	140.25	17.884	22.1864	34.9751
KS14-03	44	2014	5	1	15	30	24.2478	140.25	18.878	22.1462	34.9782
KS14-03	44	2014	5	1	15	30	24.2478	140.25	19.871	22.136	34.9786
KS14-03	44	2014	5	1	15	30	24.2478	140.25	20.865	22.0958	34.9793
KS14-03	44	2014	5	1	15	30	24.2478	140.25	21.859	22.0756	34.9795
KS14-03	44	2014	5	1	15	30	24.2478	140.25	22.852	22.0654	34.9795
KS14-03	44	2014	5	1	15	30	24.2478	140.25	23.846	22.0452	34.9795
KS14-03	44	2014	5	1	15	30	24.2478	140.25	24.839	22.0351	34.9797
KS14-03	44	2014	5	1	15	30	24.2478	140.25	25.833	22.0249	34.9798
KS14-03	44	2014	5	1	15	30	24.2478	140.25	26.826	22.0247	34.9794
KS14-03	44	2014	5	1	15	30	24.2478	140.25	27.82	22.0145	34.9792
KS14-03	44	2014	5	1	15	30	24.2478	140.25	28.813	22.0043	34.9786
KS14-03	44	2014	5	1	15	30	24.2478	140.25	29.807	22.0041	34.9787
KS14-03	44	2014	5	1	15	30	24.2478	140.25	30.8	22.0039	34.979
KS14-03	44	2014	5	1	15	30	24.2478	140.25	31.793	22.0037	34.9785
KS14-03	44	2014	5	1	15	30	24.2478	140.25	32.787	21.9935	34.9781
KS14-03	44	2014	5	1	15	30	24.2478	140.25	33.78	21.9833	34.977
KS14-03	44	2014	5	1	15	30	24.2478	140.25	34.774	21.9731	34.9769
KS14-03	44	2014	5	1	15	30	24.2478	140.25	35.767	21.9629	34.9767
KS14-03	44	2014	5	1	15	30	24.2478	140.25	36.761	21.9727	34.9768
KS14-03	44	2014	5	1	15	30	24.2478	140.25	37.754	21.9725	34.9767
KS14-03	44	2014	5	1	15	30	24.2478	140.25	38.748	21.9623	34.9765
KS14-03	44	2014	5	1	15	30	24.2478	140.25	39.741	21.9621	34.9762
KS14-03	44	2014	5	1	15	30	24.2478	140.25	40.734	21.9619	34.9759
KS14-03	44	2014	5	1	15	30	24.2478	140.25	41.728	21.9517	34.9759
KS14-03	44	2014	5	1	15	30	24.2478	140.25	42.721	21.9515	34.9759
KS14-03	44	2014	5	1	15	30	24.2478	140.25	43.715	21.9513	34.9758
KS14-03	44	2014	5	1	15	30	24.2478	140.25	44.708	21.9511	34.9757
KS14-03	44	2014	5	1	15	30	24.2478	140.25	45.702	21.9409	34.9747
KS14-03	44	2014	5	1	15	30	24.2478	140.25	46.695	21.9007	34.9729
KS14-03	44	2014	5	1	15	30	24.2478	140.25	47.688	21.8606	34.9704
KS14-03	44	2014	5	1	15	30	24.2478	140.25	48.682	21.8204	34.9671
KS14-03	44	2014	5	1	15	30	24.2478	140.25	49.675	21.6902	34.9579
KS14-03	44	2014	5	1	15	30	24.2478	140.25	50.668	21.63	34.954
KS14-03	44	2014	5	1	15	30	24.2478	140.25	51.662	21.5299	34.9457
KS14-03	44	2014	5	1	15	30	24.2478	140.25	52.655	21.3897	34.9399
KS14-03	44	2014	5	1	15	30	24.2478	140.25	53.649	21.3396	34.9338
KS14-03	44	2014	5	1	15	30	24.2478	140.25	54.642	21.2994	34.9309
KS14-03	44	2014	5	1	15	30	24.2478	140.25	55.635	21.2492	34.9286
KS14-03	44	2014	5	1	15	30	24.2478	140.25	56.629	21.239	34.9285
KS14-03	44	2014	5	1	15	30	24.2478	140.25	57.622	21.0989	34.9179
KS14-03	44	2014	5	1	15	30	24.2478	140.25	58.615	20.9787	34.9095
KS14-03	44	2014	5	1	15	30	24.2478	140.25	59.609	20.9186	34.9057
KS14-03	44	2014	5	1	15	30	24.2478	140.25	60.602	20.8984	34.9048
KS14-03	44	2014	5	1	15	30	24.2478	140.25	61.595	20.8882	34.905
KS14-03	44	2014	5	1	15	30	24.2478	140.25	62.589	20.888	34.905
KS14-03	44	2014	5	1	15	30	24.2478	140.25	63.582	20.8178	34.8985
KS14-03	44	2014	5	1	15	30	24.2478	140.25	64.575	20.7677	34.896
KS14-03	44	2014	5	1	15	30	24.2478	140.25	65.569	20.7575	34.8957
KS14-03	44	2014	5	1	15	30	24.2478	140.25	66.562	20.6773	34.8875
KS14-03	44	2014	5	1	15	30	24.2478	140.25	67.555	20.5472	34.8812
KS14-03	44	2014	5	1	15	30	24.2478	140.25	68.548	20.537	34.8796
KS14-03	44	2014	5	1	15	30	24.2478	140.25	69.542	20.4769	34.8762
KS14-03	44	2014	5	1	15	30	24.2478	140.25	70.535	20.4567	34.8751
KS14-03	44	2014	5	1	15	30	24.2478	140.25	71.528	20.4265	34.8724
KS14-03	44	2014	5	1	15	30	24.2478	140.25	72.522	20.3064	34.8649
KS14-03	44	2014	5	1	15	30	24.2478	140.25	73.515	20.1663	34.8572
KS14-03	44	2014	5	1	15	30	24.2478	140.25	74.508	20.1461	34.856
KS14-03	44	2014	5	1	15	30	24.2478	140.25	75.501	20.1059	34.853
KS14-03	44	2014	5	1	15	30	24.2478	140.25	76.495	19.9958	34.8451
KS14-03	44	2014	5	1	15	30	24.2478	140.25	77.488	19.8657	34.8407
KS14-03	44	2014	5	1	15	30	24.2478	140.25	78.481	19.8055	34.8379
KS14-03	44	2014	5	1	15	30	24.2478	140.25	79.474	19.7754	34.8376
KS14-03	44	2014	5	1	15	30	24.2478	140.25	80.468	19.7552	34.8366
KS14-03	44	2014	5	1	15	30	24.2478	140.25	81.461	19.735	34.8365
KS14-03	44	2014	5	1	15	30	24.2478	140.25	82.454	19.7248	34.8365
KS14-03	44	2014	5	1	15	30	24.2478	140.25	83.447	19.6947	34.8355
KS14-03	44	2014	5	1	15	30	24.2478	140.25	84.44	19.6745	34.8342
KS14-03	44	2014	5	1	15	30	24.2478	140.25	85.434	19.6343	34.8329
KS14-03	44	2014	5	1	15	30	24.2478	140.25	86.427	19.6042	34.8311
KS14-03	44	2014	5	1	15	30	24.2478	140.25	87.42	19.574	34.8299
KS14-03	44	2014	5	1	15	30	24.2478	140.25	88.413	19.5538	34.8294
KS14-03	44	2014	5	1	15	30	24.2478	140.25	89.406	19.5437	34.8288
KS14-03	44	2014	5	1	15	30	24.2478	140.25	90.4	19.5235	34.828
KS14-03	44	2014	5	1	15	30	24.2478	140.25	91.393	19.4933	34.8264
KS14-03	44	2014	5	1	15	30	24.2478	140.25	92.386	19.4831	34.8258
KS14-03	44	2014	5	1	15	30	24.2478	140.25	93.379	19.463	34.8247
KS14-03	44	2014	5	1	15	30	24.2478	140.25	94.372	19.4028	34.821
KS14-03	44	2014	5	1	15	30	24.2478	140.25	95.366	19.3627	34.82
KS14-03	44	2014	5	1	15	30	24.2478	140.25	96.359	19.3525	34.8197
KS14-03	44	2014	5	1	15	30	24.2478	140.25	97.352	19.3423	34.8191
KS14-03	44	2014	5	1	15	30	24.2478	140.25	98.345	19.3222	34.818
KS14-03	44	2014	5	1	15	30	24.2478	140.25	99.338	19.302	34.8172
KS14-03	44	2014	5	1	15	30	24.2478	140.25	100.331	19.3118	34.8173
KS14-03	44	2014	5	1	15	30	24.2478	140.25	101.324	19.3016	34.8166
KS14-03	44	2014	5	1	15	30	24.2478	140.25	102.318	19.3015	34.8161
KS14-03	44	2014	5	1	15	30	24.2478	140.25	103.311	19.2913	34.816
KS14-03	44	2014	5	1	15	30	24.2478	140.25	104.304	19.2911	34.8153
KS14-03	44	2014	5	1	15	30	24.2478	140.25	105.297	19.2809	34.8149
KS14-03	44	2014	5	1	15	30	24.2478	140.25	106.29	19.2708	34.814
KS14-03	44	2014	5	1	15	30	24.2478	140.25	107.283	19.2606	34.8127
KS14-03	44	2014	5	1	15	30	24.2478	140.25	108.276	19.2504	34.8117
KS14-03	44	2014	5	1	15	30	24.2478	140.25	109.269	19.2103	34.8101
KS14-03	44	2014	5	1	15	30	24.2478	140.25	110.262	19.1801	34.8087
KS14-03	44	2014	5	1	15	30	24.2478	140.25	111.255	19.11	34.8039
KS14-03	44	2014	5	1	15	30	24.2478	140.25	112.249	19.0698	34.8019
KS14-03	44	2014	5	1	15	30	24.2478	140.25	113.242	19.0397	34.7999
KS14-03	44	2014	5	1	15	30	24.2478	140.25	114.235	19.0095	34.7986
KS14-03	44	2014	5	1	15	30	24.2478	140.25	115.228	18.9993	34.7981
KS14-03	44	2014	5	1	15	30	24.2478	140.25	116.221	18.9992	34.798
KS14-03	44	2014	5	1	15	30	24.2478	140.25	117.214	18.989	34.7981
KS14-03	44	2014	5	1	15	30	24.2478	140.25	118.207	18.9788	34.7976
KS14-03	44	2014	5	1	15	30	24.2478	140.25	119.2	18.9387	34.7964
KS14-03	44	2014	5	1	15	30	24.2478	140.25	120.193	18.9285	34.7959
KS14-03	44	2014	5	1	15	30	24.2478	140.25	121.186	18.9184	34.7955
KS14-03	44	2014	5	1	15	30	24.2478	140.25	122.179	18.9082	34.7952
KS14-03	44	2014	5	1	15	30	24.2478	140.25	123.172	18.898	34.7944
KS14-03	44	2014	5	1	15	30	24.2478	140.25	124.165	18.8579	34.7913
KS14-03	44	2014	5	1	15	30	24.2478	140.25	125.158	18.8277	34.7905
KS14-03	44	2014	5	1	15	30	24.2478	140.25	126.151	18.8175	34.7905
KS14-03	44	2014	5	1	15	30	24.2478	140.25	127.144	18.8074	34.7903
KS14-03	44	2014	5	1	15	30	24.2478	140.25	128.137	18.8072	34.7913
KS14-03	44	2014	5	1	15	30	24.2478	140.25	129.13	18.787	34.791
KS14-03	44	2014	5	1	15	30	24.2478	140.25	130.123	18.7769	34.7906
KS14-03	44	2014	5	1	15	30	24.2478	140.25	131.116	18.7567	34.7887
KS14-03	44	2014	5	1	15	30	24.2478	140.25	132.109	18.7266	34.7861
KS14-03	44	2014	5	1	15	30	24.2478	140.25	133.102	18.6864	34.782
KS14-03	44	2014	5	1	15	30	24.2478	140.25	134.095	18.6663	34.7812
KS14-03	44	2014	5	1	15	30	24.2478	140.25	135.088	18.6561	34.7811
KS14-03	44	2014	5	1	15	30	24.2478	140.25	136.081	18.616	34.7775
KS14-03	44	2014	5	1	15	30	24.2478	140.25	137.074	18.5658	34.7747
KS14-03	44	2014	5	1	15	30	24.2478	140.25	138.067	18.5557	34.7739
KS14-03	44	2014	5	1	15	30	24.2478	140.25	139.06	18.5455	34.7737
KS14-03	44	2014	5	1	15	30	24.2478	140.25	140.053	18.5453	34.7737
KS14-03	44	2014	5	1	15	30	24.2478	140.25	141.046	18.5352	34.7726
KS14-03	44	2014	5	1	15	30	24.2478	140.25	142.039	18.495	34.7696
KS14-03	44	2014	5	1	15	30	24.2478	140.25	143.032	18.4249	34.7644
KS14-03	44	2014	5	1	15	30	24.2478	140.25	144.025	18.3848	34.7636
KS14-03	44	2014	5	1	15	30	24.2478	140.25	145.018	18.3646	34.7631
KS14-03	44	2014	5	1	15	30	24.2478	140.25	146.01	18.3345	34.7624
KS14-03	44	2014	5	1	15	30	24.2478	140.25	147.003	18.3143	34.762
KS14-03	44	2014	5	1	15	30	24.2478	140.25	147.996	18.2942	34.7614
KS14-03	44	2014	5	1	15	30	24.2478	140.25	148.989	18.264	34.7582
KS14-03	44	2014	5	1	15	30	24.2478	140.25	149.982	18.1639	34.7532
KS14-03	44	2014	5	1	15	30	24.2478	140.25	150.975	18.1338	34.7533
KS14-03	44	2014	5	1	15	30	24.2478	140.25	151.968	18.1037	34.7527
KS14-03	44	2014	5	1	15	30	24.2478	140.25	152.961	18.0236	34.7526
KS14-03	44	2014	5	1	15	30	24.2478	140.25	153.954	18.0134	34.7529
KS14-03	44	2014	5	1	15	30	24.2478	140.25	154.946	18.0132	34.753
KS14-03	44	2014	5	1	15	30	24.2478	140.25	155.939	18.0031	34.752
KS14-03	44	2014	5	1	15	30	24.2478	140.25	156.932	17.9929	34.7506
KS14-03	44	2014	5	1	15	30	24.2478	140.25	157.925	17.9728	34.7481
KS14-03	44	2014	5	1	15	30	24.2478	140.25	158.918	17.9426	34.7455
KS14-03	44	2014	5	1	15	30	24.2478	140.25	159.911	17.9425	34.7437
KS14-03	44	2014	5	1	15	30	24.2478	140.25	160.904	17.9223	34.7438
KS14-03	44	2014	5	1	15	30	24.2478	140.25	161.896	17.9021	34.7433
KS14-03	44	2014	5	1	15	30	24.2478	140.25	162.889	17.902	34.743
KS14-03	44	2014	5	1	15	30	24.2478	140.25	163.882	17.8818	34.7425
KS14-03	44	2014	5	1	15	30	24.2478	140.25	164.875	17.8717	34.7424
KS14-03	44	2014	5	1	15	30	24.2478	140.25	165.868	17.8515	34.7425
KS14-03	44	2014	5	1	15	30	24.2478	140.25	166.861	17.8214	34.7403
KS14-03	44	2014	5	1	15	30	24.2478	140.25	167.853	17.8112	34.74
KS14-03	44	2014	5	1	15	30	24.2478	140.25	168.846	17.8111	34.7402
KS14-03	44	2014	5	1	15	30	24.2478	140.25	169.839	17.8109	34.7403
KS14-03	44	2014	5	1	15	30	24.2478	140.25	170.832	17.8107	34.7404
KS14-03	44	2014	5	1	15	30	24.2478	140.25	171.825	17.8006	34.7404
KS14-03	44	2014	5	1	15	30	24.2478	140.25	172.817	17.8004	34.7404
KS14-03	44	2014	5	1	15	30	24.2478	140.25	173.81	17.7902	34.7401
KS14-03	44	2014	5	1	15	30	24.2478	140.25	174.803	17.7801	34.7392
KS14-03	44	2014	5	1	15	30	24.2478	140.25	175.796	17.7699	34.7386
KS14-03	44	2014	5	1	15	30	24.2478	140.25	176.788	17.7598	34.7381
KS14-03	44	2014	5	1	15	30	24.2478	140.25	177.781	17.7496	34.7377
KS14-03	44	2014	5	1	15	30	24.2478	140.25	178.774	17.7494	34.7376
KS14-03	44	2014	5	1	15	30	24.2478	140.25	179.767	17.7492	34.7375
KS14-03	44	2014	5	1	15	30	24.2478	140.25	180.76	17.7491	34.7375
KS14-03	44	2014	5	1	15	30	24.2478	140.25	181.752	17.7489	34.7373
KS14-03	44	2014	5	1	15	30	24.2478	140.25	182.745	17.7487	34.7374
KS14-03	44	2014	5	1	15	30	24.2478	140.25	183.738	17.7486	34.7372
KS14-03	44	2014	5	1	15	30	24.2478	140.25	184.73	17.7284	34.7364
KS14-03	44	2014	5	1	15	30	24.2478	140.25	185.723	17.7183	34.7357
KS14-03	44	2014	5	1	15	30	24.2478	140.25	186.716	17.6881	34.7343
KS14-03	44	2014	5	1	15	30	24.2478	140.25	187.709	17.668	34.7339
KS14-03	44	2014	5	1	15	30	24.2478	140.25	188.701	17.6578	34.7335
KS14-03	44	2014	5	1	15	30	24.2478	140.25	189.694	17.6377	34.7334
KS14-03	44	2014	5	1	15	30	24.2478	140.25	190.687	17.6375	34.7335
KS14-03	44	2014	5	1	15	30	24.2478	140.25	191.679	17.6274	34.7334
KS14-03	44	2014	5	1	15	30	24.2478	140.25	192.672	17.6172	34.7327
KS14-03	44	2014	5	1	15	30	24.2478	140.25	193.665	17.5971	34.7319
KS14-03	44	2014	5	1	15	30	24.2478	140.25	194.658	17.5669	34.7287
KS14-03	44	2014	5	1	15	30	24.2478	140.25	195.65	17.5368	34.7266
KS14-03	44	2014	5	1	15	30	24.2478	140.25	196.643	17.5366	34.7264
KS14-03	44	2014	5	1	15	30	24.2478	140.25	197.636	17.5365	34.7266
KS14-03	44	2014	5	1	15	30	24.2478	140.25	198.628	17.5363	34.7267
KS14-03	44	2014	5	1	15	30	24.2478	140.25	199.621	17.5261	34.7265
KS14-03	44	2014	5	1	15	30	24.2478	140.25	200.613	17.516	34.726
KS14-03	44	2014	5	1	15	30	24.2478	140.25	201.606	17.4958	34.7251
KS14-03	44	2014	5	1	15	30	24.2478	140.25	202.599	17.4657	34.7237
KS14-03	44	2014	5	1	15	30	24.2478	140.25	203.591	17.3956	34.7202
KS14-03	44	2014	5	1	15	30	24.2478	140.25	204.584	17.3356	34.7173
KS14-03	44	2014	5	1	15	30	24.2478	140.25	205.577	17.3154	34.7168
KS14-03	44	2014	5	1	15	30	24.2478	140.25	206.569	17.3152	34.717
KS14-03	44	2014	5	1	15	30	24.2478	140.25	207.562	17.3151	34.7173
KS14-03	44	2014	5	1	15	30	24.2478	140.25	208.555	17.3049	34.7171
RF14-09	32	2014	11	24	1	25	23.7463	132.994	0.994
RF14-09	32	2014	11	24	1	25	23.7463	132.994	1.987
RF14-09	32	2014	11	24	1	25	23.7463	132.994	2.981	24.9993	34.7213
RF14-09	32	2014	11	24	1	25	23.7463	132.994	3.975	25.0091	34.7239
RF14-09	32	2014	11	24	1	25	23.7463	132.994	4.968	25.0189	34.7261
RF14-09	32	2014	11	24	1	25	23.7463	132.994	5.962	25.0087	34.7248
RF14-09	32	2014	11	24	1	25	23.7463	132.994	6.955	25.0085	34.7252
RF14-09	32	2014	11	24	1	25	23.7463	132.994	7.949	25.0083	34.7258
RF14-09	32	2014	11	24	1	25	23.7463	132.994	8.943	24.998	34.726
RF14-09	32	2014	11	24	1	25	23.7463	132.994	9.936	25.0078	34.7257
RF14-09	32	2014	11	24	1	25	23.7463	132.994	10.93	25.0076	34.726
RF14-09	32	2014	11	24	1	25	23.7463	132.994	11.924	25.0074	34.7263
RF14-09	32	2014	11	24	1	25	23.7463	132.994	12.917	25.0072	34.7262
RF14-09	32	2014	11	24	1	25	23.7463	132.994	13.911	25.007	34.7264
RF14-09	32	2014	11	24	1	25	23.7463	132.994	14.904	25.0068	34.726
RF14-09	32	2014	11	24	1	25	23.7463	132.994	15.898	25.0065	34.7248
RF14-09	32	2014	11	24	1	25	23.7463	132.994	16.891	25.0063	34.725
RF14-09	32	2014	11	24	1	25	23.7463	132.994	17.885	25.0061	34.7252
RF14-09	32	2014	11	24	1	25	23.7463	132.994	18.879	25.0059	34.7243
RF14-09	32	2014	11	24	1	25	23.7463	132.994	19.872	25.0057	34.7242
RF14-09	32	2014	11	24	1	25	23.7463	132.994	20.866	25.0054	34.7242
RF14-09	32	2014	11	24	1	25	23.7463	132.994	21.859	25.0052	34.7241
RF14-09	32	2014	11	24	1	25	23.7463	132.994	22.853	25.005	34.7239
RF14-09	32	2014	11	24	1	25	23.7463	132.994	23.846	25.0048	34.724
RF14-09	32	2014	11	24	1	25	23.7463	132.994	24.84	25.0046	34.7238
RF14-09	32	2014	11	24	1	25	23.7463	132.994	25.833	25.0044	34.7233
RF14-09	32	2014	11	24	1	25	23.7463	132.994	26.827	25.0041	34.7233
RF14-09	32	2014	11	24	1	25	23.7463	132.994	27.82	25.0039	34.7232
RF14-09	32	2014	11	24	1	25	23.7463	132.994	28.814	25.0037	34.7233
RF14-09	32	2014	11	24	1	25	23.7463	132.994	29.808	25.0035	34.7236
RF14-09	32	2014	11	24	1	25	23.7463	132.994	30.801	25.0033	34.7235
RF14-09	32	2014	11	24	1	25	23.7463	132.994	31.795	25.0031	34.7239
RF14-09	32	2014	11	24	1	25	23.7463	132.994	32.788	25.0028	34.7238
RF14-09	32	2014	11	24	1	25	23.7463	132.994	33.782	25.0026	34.7236
RF14-09	32	2014	11	24	1	25	23.7463	132.994	34.775	25.0024	34.7237
RF14-09	32	2014	11	24	1	25	23.7463	132.994	35.769	25.0022	34.7239
RF14-09	32	2014	11	24	1	25	23.7463	132.994	36.762	25.002	34.7239
RF14-09	32	2014	11	24	1	25	23.7463	132.994	37.755	25.0018	34.724
RF14-09	32	2014	11	24	1	25	23.7463	132.994	38.749	25.0016	34.7238
RF14-09	32	2014	11	24	1	25	23.7463	132.994	39.742	25.0013	34.7238
RF14-09	32	2014	11	24	1	25	23.7463	132.994	40.736	25.0011	34.7235
RF14-09	32	2014	11	24	1	25	23.7463	132.994	41.729	25.0109	34.7233
RF14-09	32	2014	11	24	1	25	23.7463	132.994	42.723	25.0007	34.7228
RF14-09	32	2014	11	24	1	25	23.7463	132.994	43.716	25.0005	34.7219
RF14-09	32	2014	11	24	1	25	23.7463	132.994	44.71	25.0003	34.7212
RF14-09	32	2014	11	24	1	25	23.7463	132.994	45.703	25	34.7196
RF14-09	32	2014	11	24	1	25	23.7463	132.994	46.697	24.9998	34.7189
RF14-09	32	2014	11	24	1	25	23.7463	132.994	47.69	24.9996	34.7199
RF14-09	32	2014	11	24	1	25	23.7463	132.994	48.683	24.9894	34.7173
RF14-09	32	2014	11	24	1	25	23.7463	132.994	49.677	24.9992	34.7199
RF14-09	32	2014	11	24	1	25	23.7463	132.994	50.67	24.999	34.7194
RF14-09	32	2014	11	24	1	25	23.7463	132.994	51.664	24.9887	34.7143
RF14-09	32	2014	11	24	1	25	23.7463	132.994	52.657	24.9685	34.7101
RF14-09	32	2014	11	24	1	25	23.7463	132.994	53.65	24.9683	34.7102
RF14-09	32	2014	11	24	1	25	23.7463	132.994	54.644	24.9681	34.7071
RF14-09	32	2014	11	24	1	25	23.7463	132.994	55.637	24.9579	34.7068
RF14-09	32	2014	11	24	1	25	23.7463	132.994	56.631	24.9676	34.7073
RF14-09	32	2014	11	24	1	25	23.7463	132.994	57.624	24.9574	34.7045
RF14-09	32	2014	11	24	1	25	23.7463	132.994	58.617	24.9472	34.7037
RF14-09	32	2014	11	24	1	25	23.7463	132.994	59.611	24.967	34.7075
RF14-09	32	2014	11	24	1	25	23.7463	132.994	60.604	24.9568	34.7065
RF14-09	32	2014	11	24	1	25	23.7463	132.994	61.597	24.9566	34.7044
RF14-09	32	2014	11	24	1	25	23.7463	132.994	62.591	24.9464	34.7008
RF14-09	32	2014	11	24	1	25	23.7463	132.994	63.584	24.9362	34.6999
RF14-09	32	2014	11	24	1	25	23.7463	132.994	64.577	24.9359	34.6995
RF14-09	32	2014	11	24	1	25	23.7463	132.994	65.571	24.9157	34.6922
RF14-09	32	2014	11	24	1	25	23.7463	132.994	66.564	24.9055	34.6868
RF14-09	32	2014	11	24	1	25	23.7463	132.994	67.557	24.8953	34.6856
RF14-09	32	2014	11	24	1	25	23.7463	132.994	68.551	24.8851	34.6834
RF14-09	32	2014	11	24	1	25	23.7463	132.994	69.544	24.8849	34.6816
RF14-09	32	2014	11	24	1	25	23.7463	132.994	70.537	24.8747	34.6802
RF14-09	32	2014	11	24	1	25	23.7463	132.994	71.531	24.8744	34.6803
RF14-09	32	2014	11	24	1	25	23.7463	132.994	72.524	24.8742	34.6805
RF14-09	32	2014	11	24	1	25	23.7463	132.994	73.517	24.874	34.679
RF14-09	32	2014	11	24	1	25	23.7463	132.994	74.511	24.8738	34.6789
RF14-09	32	2014	11	24	1	25	23.7463	132.994	75.504	24.8736	34.6791
RF14-09	32	2014	11	24	1	25	23.7463	132.994	76.497	24.8734	34.6789
RF14-09	32	2014	11	24	1	25	23.7463	132.994	77.491	24.8731	34.6785
RF14-09	32	2014	11	24	1	25	23.7463	132.994	78.484	24.8729	34.6788
RF14-09	32	2014	11	24	1	25	23.7463	132.994	79.477	24.8727	34.6793
RF14-09	32	2014	11	24	1	25	23.7463	132.994	80.47	24.8725	34.6792
RF14-09	32	2014	11	24	1	25	23.7463	132.994	81.464	24.8723	34.6794
RF14-09	32	2014	11	24	1	25	23.7463	132.994	82.457	24.8721	34.6791
RF14-09	32	2014	11	24	1	25	23.7463	132.994	83.45	24.8619	34.6792
RF14-09	32	2014	11	24	1	25	23.7463	132.994	84.443	24.8716	34.6792
RF14-09	32	2014	11	24	1	25	23.7463	132.994	85.437	24.8714	34.6841
RF14-09	32	2014	11	24	1	25	23.7463	132.994	86.43	24.8712	34.6815
RF14-09	32	2014	11	24	1	25	23.7463	132.994	87.423	24.861	34.6808
RF14-09	32	2014	11	24	1	25	23.7463	132.994	88.416	24.8408	34.6801
RF14-09	32	2014	11	24	1	25	23.7463	132.994	89.41	24.8406	34.6801
RF14-09	32	2014	11	24	1	25	23.7463	132.994	90.403	24.8304	34.6798
RF14-09	32	2014	11	24	1	25	23.7463	132.994	91.396	24.7302	34.6839
RF14-09	32	2014	11	24	1	25	23.7463	132.994	92.389	24.66	34.6873
RF14-09	32	2014	11	24	1	25	23.7463	132.994	93.382	24.5299	34.6935
RF14-09	32	2014	11	24	1	25	23.7463	132.994	94.376	24.2498	34.6988
RF14-09	32	2014	11	24	1	25	23.7463	132.994	95.369	23.64	34.7208
RF14-09	32	2014	11	24	1	25	23.7463	132.994	96.362	23.1801	34.7411
RF14-09	32	2014	11	24	1	25	23.7463	132.994	97.355	23.03	34.7515
RF14-09	32	2014	11	24	1	25	23.7463	132.994	98.348	22.8899	34.7496
RF14-09	32	2014	11	24	1	25	23.7463	132.994	99.342	22.6798	34.7614
RF14-09	32	2014	11	24	1	25	23.7463	132.994	100.335	22.4398	34.7696
RF14-09	32	2014	11	24	1	25	23.7463	132.994	101.328	22.2597	34.779
RF14-09	32	2014	11	24	1	25	23.7463	132.994	102.321	22.1096	34.7858
RF14-09	32	2014	11	24	1	25	23.7463	132.994	103.314	22.0594	34.7886
RF14-09	32	2014	11	24	1	25	23.7463	132.994	104.307	22.0292	34.7903
RF14-09	32	2014	11	24	1	25	23.7463	132.994	105.301	21.8691	34.7921
RF14-09	32	2014	11	24	1	25	23.7463	132.994	106.294	21.739	34.7987
RF14-09	32	2014	11	24	1	25	23.7463	132.994	107.287	21.5889	34.7981
RF14-09	32	2014	11	24	1	25	23.7463	132.994	108.28	21.4388	34.7967
RF14-09	32	2014	11	24	1	25	23.7463	132.994	109.273	21.3587	34.7988
RF14-09	32	2014	11	24	1	25	23.7463	132.994	110.266	21.3185	34.8
RF14-09	32	2014	11	24	1	25	23.7463	132.994	111.259	21.2984	34.8019
RF14-09	32	2014	11	24	1	25	23.7463	132.994	112.252	21.2382	34.8029
RF14-09	32	2014	11	24	1	25	23.7463	132.994	113.246	21.1781	34.8051
RF14-09	32	2014	11	24	1	25	23.7463	132.994	114.239	21.1579	34.8043
RF14-09	32	2014	11	24	1	25	23.7463	132.994	115.232	21.0977	34.8028
RF14-09	32	2014	11	24	1	25	23.7463	132.994	116.225	21.0576	34.8034
RF14-09	32	2014	11	24	1	25	23.7463	132.994	117.218	21.0374	34.8049
RF14-09	32	2014	11	24	1	25	23.7463	132.994	118.211	21.0172	34.8052
RF14-09	32	2014	11	24	1	25	23.7463	132.994	119.204	20.9871	34.8052
RF14-09	32	2014	11	24	1	25	23.7463	132.994	120.197	20.9569	34.8053
RF14-09	32	2014	11	24	1	25	23.7463	132.994	121.19	20.9367	34.8057
RF14-09	32	2014	11	24	1	25	23.7463	132.994	122.183	20.8866	34.8039
RF14-09	32	2014	11	24	1	25	23.7463	132.994	123.176	20.8264	34.8039
RF14-09	32	2014	11	24	1	25	23.7463	132.994	124.169	20.8062	34.8041
RF14-09	32	2014	11	24	1	25	23.7463	132.994	125.162	20.7861	34.8033
RF14-09	32	2014	11	24	1	25	23.7463	132.994	126.156	20.7459	34.8036
RF14-09	32	2014	11	24	1	25	23.7463	132.994	127.149	20.6858	34.8041
RF14-09	32	2014	11	24	1	25	23.7463	132.994	128.142	20.6556	34.8056
RF14-09	32	2014	11	24	1	25	23.7463	132.994	129.135	20.6354	34.8062
RF14-09	32	2014	11	24	1	25	23.7463	132.994	130.128	20.6153	34.8067
RF14-09	32	2014	11	24	1	25	23.7463	132.994	131.121	20.5851	34.8062
RF14-09	32	2014	11	24	1	25	23.7463	132.994	132.114	20.5549	34.8064
RF14-09	32	2014	11	24	1	25	23.7463	132.994	133.107	20.5448	34.8064
RF14-09	32	2014	11	24	1	25	23.7463	132.994	134.1	20.5146	34.8052
RF14-09	32	2014	11	24	1	25	23.7463	132.994	135.093	20.4545	34.8048
RF14-09	32	2014	11	24	1	25	23.7463	132.994	136.086	20.4343	34.8046
RF14-09	32	2014	11	24	1	25	23.7463	132.994	137.079	20.3242	34.8005
RF14-09	32	2014	11	24	1	25	23.7463	132.994	138.072	20.2341	34.801
RF14-09	32	2014	11	24	1	25	23.7463	132.994	139.065	20.184	34.8008
RF14-09	32	2014	11	24	1	25	23.7463	132.994	140.058	20.1738	34.801
RF14-09	32	2014	11	24	1	25	23.7463	132.994	141.051	20.1536	34.8006
RF14-09	32	2014	11	24	1	25	23.7463	132.994	142.044	20.1334	34.8012
RF14-09	32	2014	11	24	1	25	23.7463	132.994	143.037	20.1233	34.8013
RF14-09	32	2014	11	24	1	25	23.7463	132.994	144.03	20.1031	34.8004
RF14-09	32	2014	11	24	1	25	23.7463	132.994	145.022	20.013	34.798
RF14-09	32	2014	11	24	1	25	23.7463	132.994	146.015	19.883	34.796
RF14-09	32	2014	11	24	1	25	23.7463	132.994	147.008	19.8228	34.7963
RF14-09	32	2014	11	24	1	25	23.7463	132.994	148.001	19.8027	34.7971
RF14-09	32	2014	11	24	1	25	23.7463	132.994	148.994	19.8025	34.7971
RF14-09	32	2014	11	24	1	25	23.7463	132.994	149.987	19.8023	34.7977
RF14-09	32	2014	11	24	1	25	23.7463	132.994	150.98	19.7821	34.797
RF14-09	32	2014	11	24	1	25	23.7463	132.994	151.973	19.712	34.7962
RF14-09	32	2014	11	24	1	25	23.7463	132.994	152.966	19.6819	34.7961
RF14-09	32	2014	11	24	1	25	23.7463	132.994	153.959	19.6517	34.7961
RF14-09	32	2014	11	24	1	25	23.7463	132.994	154.952	19.6316	34.7957
RF14-09	32	2014	11	24	1	25	23.7463	132.994	155.945	19.6114	34.7953
RF14-09	32	2014	11	24	1	25	23.7463	132.994	156.938	19.6012	34.7953
RF14-09	32	2014	11	24	1	25	23.7463	132.994	157.93	19.5611	34.7947
RF14-09	32	2014	11	24	1	25	23.7463	132.994	158.923	19.5309	34.7939
RF14-09	32	2014	11	24	1	25	23.7463	132.994	159.916	19.5108	34.7936
RF14-09	32	2014	11	24	1	25	23.7463	132.994	160.909	19.4706	34.7924
RF14-09	32	2014	11	24	1	25	23.7463	132.994	161.902	19.4205	34.7913
RF14-09	32	2014	11	24	1	25	23.7463	132.994	162.895	19.3903	34.7907
RF14-09	32	2014	11	24	1	25	23.7463	132.994	163.888	19.3602	34.7908
RF14-09	32	2014	11	24	1	25	23.7463	132.994	164.881	19.34	34.7904
RF14-09	32	2014	11	24	1	25	23.7463	132.994	165.873	19.3199	34.7899
RF14-09	32	2014	11	24	1	25	23.7463	132.994	166.866	19.2997	34.7891
RF14-09	32	2014	11	24	1	25	23.7463	132.994	167.859	19.2396	34.788
RF14-09	32	2014	11	24	1	25	23.7463	132.994	168.852	19.2194	34.788
RF14-09	32	2014	11	24	1	25	23.7463	132.994	169.845	19.2093	34.7875
RF14-09	32	2014	11	24	1	25	23.7463	132.994	170.838	19.2091	34.7877
RF14-09	32	2014	11	24	1	25	23.7463	132.994	171.83	19.1989	34.7877
RF14-09	32	2014	11	24	1	25	23.7463	132.994	172.823	19.1588	34.7858
RF14-09	32	2014	11	24	1	25	23.7463	132.994	173.816	19.1187	34.7845
RF14-09	32	2014	11	24	1	25	23.7463	132.994	174.809	19.0785	34.7839
RF14-09	32	2014	11	24	1	25	23.7463	132.994	175.802	19.0584	34.7837
RF14-09	32	2014	11	24	1	25	23.7463	132.994	176.795	19.0282	34.783
RF14-09	32	2014	11	24	1	25	23.7463	132.994	177.787	18.9881	34.7813
RF14-09	32	2014	11	24	1	25	23.7463	132.994	178.78	18.938	34.7792
RF14-09	32	2014	11	24	1	25	23.7463	132.994	179.773	18.8779	34.7761
RF14-09	32	2014	11	24	1	25	23.7463	132.994	180.766	18.8477	34.7762
RF14-09	32	2014	11	24	1	25	23.7463	132.994	181.758	18.8376	34.7758
RF14-09	32	2014	11	24	1	25	23.7463	132.994	182.751	18.8274	34.7754
RF14-09	32	2014	11	24	1	25	23.7463	132.994	183.744	18.7973	34.7752
RF14-09	32	2014	11	24	1	25	23.7463	132.994	184.737	18.7971	34.7757
RF14-09	32	2014	11	24	1	25	23.7463	132.994	185.73	18.7869	34.7759
RF14-09	32	2014	11	24	1	25	23.7463	132.994	186.722	18.7767	34.7757
RF14-09	32	2014	11	24	1	25	23.7463	132.994	187.715	18.7666	34.7754
RF14-09	32	2014	11	24	1	25	23.7463	132.994	188.708	18.7464	34.7745
RF14-09	32	2014	11	24	1	25	23.7463	132.994	189.701	18.7263	34.7739
RF14-09	32	2014	11	24	1	25	23.7463	132.994	190.693	18.7161	34.7735
RF14-09	32	2014	11	24	1	25	23.7463	132.994	191.686	18.696	34.7725
RF14-09	32	2014	11	24	1	25	23.7463	132.994	192.679	18.6758	34.7714
RF14-09	32	2014	11	24	1	25	23.7463	132.994	193.671	18.6656	34.7713
RF14-09	32	2014	11	24	1	25	23.7463	132.994	194.664	18.6455	34.77
RF14-09	32	2014	11	24	1	25	23.7463	132.994	195.657	18.6254	34.7691
RF14-09	32	2014	11	24	1	25	23.7463	132.994	196.65	18.6152	34.7687
RF14-09	32	2014	11	24	1	25	23.7463	132.994	197.642	18.595	34.7679
RF14-09	32	2014	11	24	1	25	23.7463	132.994	198.635	18.5549	34.7654
RF14-09	32	2014	11	24	1	25	23.7463	132.994	199.628	18.4948	34.7636
RF14-09	32	2014	11	24	1	25	23.7463	132.994	200.62	18.4747	34.7624
RF14-09	32	2014	11	24	1	25	23.7463	132.994	201.613	18.4545	34.7619
RF14-09	32	2014	11	24	1	25	23.7463	132.994	202.606	18.4444	34.7617
RF14-09	32	2014	11	24	1	25	23.7463	132.994	203.598	18.4042	34.7598
RF14-09	32	2014	11	24	1	25	23.7463	132.994	204.591	18.3641	34.7577
RF14-09	32	2014	11	24	1	25	23.7463	132.994	205.584	18.314	34.7564
RF14-09	32	2014	11	24	1	25	23.7463	132.994	206.576	18.3039	34.7563
RF14-09	32	2014	11	24	1	25	23.7463	132.994	207.569	18.2837	34.7552
RF14-09	32	2014	11	24	1	25	23.7463	132.994	208.562	18.2636	34.7545
RF14-09	37	2014	11	24	22	37	24.2448	134.981	0.994
RF14-09	37	2014	11	24	22	37	24.2448	134.981	1.987
RF14-09	37	2014	11	24	22	37	24.2448	134.981	2.981	25.8293	34.6467
RF14-09	37	2014	11	24	22	37	24.2448	134.981	3.974	25.8291	34.6468
RF14-09	37	2014	11	24	22	37	24.2448	134.981	4.968	25.8289	34.647
RF14-09	37	2014	11	24	22	37	24.2448	134.981	5.962	25.8287	34.6468
RF14-09	37	2014	11	24	22	37	24.2448	134.981	6.955	25.8285	34.6467
RF14-09	37	2014	11	24	22	37	24.2448	134.981	7.949	25.8282	34.6469
RF14-09	37	2014	11	24	22	37	24.2448	134.981	8.942	25.828	34.6469
RF14-09	37	2014	11	24	22	37	24.2448	134.981	9.936	25.8278	34.647
RF14-09	37	2014	11	24	22	37	24.2448	134.981	10.93	25.8276	34.6471
RF14-09	37	2014	11	24	22	37	24.2448	134.981	11.923	25.8273	34.647
RF14-09	37	2014	11	24	22	37	24.2448	134.981	12.917	25.8271	34.647
RF14-09	37	2014	11	24	22	37	24.2448	134.981	13.91	25.8269	34.647
RF14-09	37	2014	11	24	22	37	24.2448	134.981	14.904	25.8367	34.6468
RF14-09	37	2014	11	24	22	37	24.2448	134.981	15.897	25.8364	34.6457
RF14-09	37	2014	11	24	22	37	24.2448	134.981	16.891	25.8362	34.6465
RF14-09	37	2014	11	24	22	37	24.2448	134.981	17.884	25.836	34.6467
RF14-09	37	2014	11	24	22	37	24.2448	134.981	18.878	25.8358	34.6473
RF14-09	37	2014	11	24	22	37	24.2448	134.981	19.871	25.8356	34.6475
RF14-09	37	2014	11	24	22	37	24.2448	134.981	20.865	25.8353	34.6473
RF14-09	37	2014	11	24	22	37	24.2448	134.981	21.859	25.8351	34.6479
RF14-09	37	2014	11	24	22	37	24.2448	134.981	22.852	25.8349	34.6482
RF14-09	37	2014	11	24	22	37	24.2448	134.981	23.846	25.8347	34.6478
RF14-09	37	2014	11	24	22	37	24.2448	134.981	24.839	25.8345	34.6476
RF14-09	37	2014	11	24	22	37	24.2448	134.981	25.833	25.8342	34.648
RF14-09	37	2014	11	24	22	37	24.2448	134.981	26.826	25.834	34.6481
RF14-09	37	2014	11	24	22	37	24.2448	134.981	27.82	25.8338	34.6485
RF14-09	37	2014	11	24	22	37	24.2448	134.981	28.813	25.8336	34.6484
RF14-09	37	2014	11	24	22	37	24.2448	134.981	29.807	25.8333	34.6486
RF14-09	37	2014	11	24	22	37	24.2448	134.981	30.8	25.8331	34.6487
RF14-09	37	2014	11	24	22	37	24.2448	134.981	31.793	25.8329	34.6485
RF14-09	37	2014	11	24	22	37	24.2448	134.981	32.787	25.8327	34.6483
RF14-09	37	2014	11	24	22	37	24.2448	134.981	33.78	25.8325	34.6488
RF14-09	37	2014	11	24	22	37	24.2448	134.981	34.774	25.8322	34.6487
RF14-09	37	2014	11	24	22	37	24.2448	134.981	35.767	25.832	34.6486
RF14-09	37	2014	11	24	22	37	24.2448	134.981	36.761	25.8318	34.649
RF14-09	37	2014	11	24	22	37	24.2448	134.981	37.754	25.8316	34.6491
RF14-09	37	2014	11	24	22	37	24.2448	134.981	38.748	25.8313	34.6495
RF14-09	37	2014	11	24	22	37	24.2448	134.981	39.741	25.8311	34.6487
RF14-09	37	2014	11	24	22	37	24.2448	134.981	40.734	25.8309	34.6489
RF14-09	37	2014	11	24	22	37	24.2448	134.981	41.728	25.8307	34.6494
RF14-09	37	2014	11	24	22	37	24.2448	134.981	42.721	25.8305	34.65
RF14-09	37	2014	11	24	22	37	24.2448	134.981	43.715	25.8302	34.6502
RF14-09	37	2014	11	24	22	37	24.2448	134.981	44.708	25.83	34.6504
RF14-09	37	2014	11	24	22	37	24.2448	134.981	45.702	25.8298	34.6508
RF14-09	37	2014	11	24	22	37	24.2448	134.981	46.695	25.8296	34.6511
RF14-09	37	2014	11	24	22	37	24.2448	134.981	47.688	25.8294	34.651
RF14-09	37	2014	11	24	22	37	24.2448	134.981	48.682	25.8291	34.6512
RF14-09	37	2014	11	24	22	37	24.2448	134.981	49.675	25.8289	34.6513
RF14-09	37	2014	11	24	22	37	24.2448	134.981	50.669	25.8287	34.6513
RF14-09	37	2014	11	24	22	37	24.2448	134.981	51.662	25.8285	34.6513
RF14-09	37	2014	11	24	22	37	24.2448	134.981	52.655	25.8282	34.6512
RF14-09	37	2014	11	24	22	37	24.2448	134.981	53.649	25.828	34.6514
RF14-09	37	2014	11	24	22	37	24.2448	134.981	54.642	25.8278	34.6514
RF14-09	37	2014	11	24	22	37	24.2448	134.981	55.635	25.8276	34.6512
RF14-09	37	2014	11	24	22	37	24.2448	134.981	56.629	25.8273	34.6513
RF14-09	37	2014	11	24	22	37	24.2448	134.981	57.622	25.8271	34.6512
RF14-09	37	2014	11	24	22	37	24.2448	134.981	58.615	25.8269	34.6512
RF14-09	37	2014	11	24	22	37	24.2448	134.981	59.609	25.8167	34.6508
RF14-09	37	2014	11	24	22	37	24.2448	134.981	60.602	25.8165	34.6507
RF14-09	37	2014	11	24	22	37	24.2448	134.981	61.595	25.8162	34.6506
RF14-09	37	2014	11	24	22	37	24.2448	134.981	62.589	25.816	34.6506
RF14-09	37	2014	11	24	22	37	24.2448	134.981	63.582	25.8058	34.6509
RF14-09	37	2014	11	24	22	37	24.2448	134.981	64.575	25.7756	34.6522
RF14-09	37	2014	11	24	22	37	24.2448	134.981	65.569	25.6054	34.6634
RF14-09	37	2014	11	24	22	37	24.2448	134.981	66.562	25.5053	34.672
RF14-09	37	2014	11	24	22	37	24.2448	134.981	67.555	25.4351	34.678
RF14-09	37	2014	11	24	22	37	24.2448	134.981	68.549	25.3849	34.6814
RF14-09	37	2014	11	24	22	37	24.2448	134.981	69.542	24.8649	34.7096
RF14-09	37	2014	11	24	22	37	24.2448	134.981	70.535	24.2449	34.7416
RF14-09	37	2014	11	24	22	37	24.2448	134.981	71.528	23.8549	34.7645
RF14-09	37	2014	11	24	22	37	24.2448	134.981	72.522	23.7548	34.7672
RF14-09	37	2014	11	24	22	37	24.2448	134.981	73.515	23.6546	34.772
RF14-09	37	2014	11	24	22	37	24.2448	134.981	74.508	23.5544	34.7778
RF14-09	37	2014	11	24	22	37	24.2448	134.981	75.501	23.4343	34.7835
RF14-09	37	2014	11	24	22	37	24.2448	134.981	76.495	23.2841	34.7844
RF14-09	37	2014	11	24	22	37	24.2448	134.981	77.488	22.9641	34.7892
RF14-09	37	2014	11	24	22	37	24.2448	134.981	78.481	22.734	34.8022
RF14-09	37	2014	11	24	22	37	24.2448	134.981	79.474	22.7138	34.8092
RF14-09	37	2014	11	24	22	37	24.2448	134.981	80.468	22.6536	34.8169
RF14-09	37	2014	11	24	22	37	24.2448	134.981	81.461	22.5035	34.8241
RF14-09	37	2014	11	24	22	37	24.2448	134.981	82.454	22.3634	34.8314
RF14-09	37	2014	11	24	22	37	24.2448	134.981	83.447	22.2632	34.8365
RF14-09	37	2014	11	24	22	37	24.2448	134.981	84.441	22.1731	34.8438
RF14-09	37	2014	11	24	22	37	24.2448	134.981	85.434	22.073	34.8511
RF14-09	37	2014	11	24	22	37	24.2448	134.981	86.427	21.9528	34.8575
RF14-09	37	2014	11	24	22	37	24.2448	134.981	87.42	21.8027	34.865
RF14-09	37	2014	11	24	22	37	24.2448	134.981	88.413	21.7326	34.8732
RF14-09	37	2014	11	24	22	37	24.2448	134.981	89.407	21.7224	34.8743
RF14-09	37	2014	11	24	22	37	24.2448	134.981	90.4	21.7222	34.8757
RF14-09	37	2014	11	24	22	37	24.2448	134.981	91.393	21.722	34.8763
RF14-09	37	2014	11	24	22	37	24.2448	134.981	92.386	21.7218	34.8765
RF14-09	37	2014	11	24	22	37	24.2448	134.981	93.379	21.7216	34.8772
RF14-09	37	2014	11	24	22	37	24.2448	134.981	94.372	21.7214	34.8775
RF14-09	37	2014	11	24	22	37	24.2448	134.981	95.366	21.7012	34.8792
RF14-09	37	2014	11	24	22	37	24.2448	134.981	96.359	21.641	34.8809
RF14-09	37	2014	11	24	22	37	24.2448	134.981	97.352	21.411	34.8793
RF14-09	37	2014	11	24	22	37	24.2448	134.981	98.345	21.1909	34.8766
RF14-09	37	2014	11	24	22	37	24.2448	134.981	99.338	21.1208	34.8774
RF14-09	37	2014	11	24	22	37	24.2448	134.981	100.331	21.1006	34.8779
RF14-09	37	2014	11	24	22	37	24.2448	134.981	101.324	21.0705	34.8778
RF14-09	37	2014	11	24	22	37	24.2448	134.981	102.318	20.8804	34.8757
RF14-09	37	2014	11	24	22	37	24.2448	134.981	103.311	20.8602	34.8748
RF14-09	37	2014	11	24	22	37	24.2448	134.981	104.304	20.85	34.8748
RF14-09	37	2014	11	24	22	37	24.2448	134.981	105.297	20.8498	34.8751
RF14-09	37	2014	11	24	22	37	24.2448	134.981	106.29	20.8496	34.8752
RF14-09	37	2014	11	24	22	37	24.2448	134.981	107.283	20.8495	34.8753
RF14-09	37	2014	11	24	22	37	24.2448	134.981	108.276	20.8393	34.8753
RF14-09	37	2014	11	24	22	37	24.2448	134.981	109.269	20.8291	34.8749
RF14-09	37	2014	11	24	22	37	24.2448	134.981	110.262	20.8289	34.8746
RF14-09	37	2014	11	24	22	37	24.2448	134.981	111.256	20.7488	34.8705
RF14-09	37	2014	11	24	22	37	24.2448	134.981	112.249	20.6986	34.8687
RF14-09	37	2014	11	24	22	37	24.2448	134.981	113.242	20.6684	34.868
RF14-09	37	2014	11	24	22	37	24.2448	134.981	114.235	20.6483	34.8675
RF14-09	37	2014	11	24	22	37	24.2448	134.981	115.228	20.6081	34.8649
RF14-09	37	2014	11	24	22	37	24.2448	134.981	116.221	20.498	34.8613
RF14-09	37	2014	11	24	22	37	24.2448	134.981	117.214	20.4579	34.8601
RF14-09	37	2014	11	24	22	37	24.2448	134.981	118.207	20.4477	34.8594
RF14-09	37	2014	11	24	22	37	24.2448	134.981	119.2	20.4375	34.8592
RF14-09	37	2014	11	24	22	37	24.2448	134.981	120.193	20.4173	34.859
RF14-09	37	2014	11	24	22	37	24.2448	134.981	121.186	20.4071	34.8593
RF14-09	37	2014	11	24	22	37	24.2448	134.981	122.179	20.397	34.8591
RF14-09	37	2014	11	24	22	37	24.2448	134.981	123.172	20.3768	34.8586
RF14-09	37	2014	11	24	22	37	24.2448	134.981	124.165	20.3466	34.8581
RF14-09	37	2014	11	24	22	37	24.2448	134.981	125.158	20.3065	34.8563
RF14-09	37	2014	11	24	22	37	24.2448	134.981	126.151	20.2863	34.8553
RF14-09	37	2014	11	24	22	37	24.2448	134.981	127.144	20.2561	34.8543
RF14-09	37	2014	11	24	22	37	24.2448	134.981	128.137	20.216	34.8527
RF14-09	37	2014	11	24	22	37	24.2448	134.981	129.13	20.1858	34.8514
RF14-09	37	2014	11	24	22	37	24.2448	134.981	130.123	20.1656	34.8507
RF14-09	37	2014	11	24	22	37	24.2448	134.981	131.116	20.0955	34.8464
RF14-09	37	2014	11	24	22	37	24.2448	134.981	132.109	20.0354	34.8477
RF14-09	37	2014	11	24	22	37	24.2448	134.981	133.102	20.0252	34.8476
RF14-09	37	2014	11	24	22	37	24.2448	134.981	134.095	20.025	34.848
RF14-09	37	2014	11	24	22	37	24.2448	134.981	135.088	19.9949	34.8477
RF14-09	37	2014	11	24	22	37	24.2448	134.981	136.081	19.9747	34.8484
RF14-09	37	2014	11	24	22	37	24.2448	134.981	137.074	19.9645	34.8485
RF14-09	37	2014	11	24	22	37	24.2448	134.981	138.067	19.9643	34.8488
RF14-09	37	2014	11	24	22	37	24.2448	134.981	139.06	19.9642	34.8488
RF14-09	37	2014	11	24	22	37	24.2448	134.981	140.053	19.954	34.8488
RF14-09	37	2014	11	24	22	37	24.2448	134.981	141.046	19.9438	34.8487
RF14-09	37	2014	11	24	22	37	24.2448	134.981	142.039	19.9236	34.8479
RF14-09	37	2014	11	24	22	37	24.2448	134.981	143.032	19.9135	34.8475
RF14-09	37	2014	11	24	22	37	24.2448	134.981	144.025	19.9033	34.8473
RF14-09	37	2014	11	24	22	37	24.2448	134.981	145.018	19.8831	34.8455
RF14-09	37	2014	11	24	22	37	24.2448	134.981	146.011	19.793	34.8396
RF14-09	37	2014	11	24	22	37	24.2448	134.981	147.003	19.7429	34.8385
RF14-09	37	2014	11	24	22	37	24.2448	134.981	147.996	19.7327	34.8378
RF14-09	37	2014	11	24	22	37	24.2448	134.981	148.989	19.7225	34.837
RF14-09	37	2014	11	24	22	37	24.2448	134.981	149.982	19.6624	34.8339
RF14-09	37	2014	11	24	22	37	24.2448	134.981	150.975	19.6423	34.8337
RF14-09	37	2014	11	24	22	37	24.2448	134.981	151.968	19.5821	34.8298
RF14-09	37	2014	11	24	22	37	24.2448	134.981	152.961	19.532	34.8267
RF14-09	37	2014	11	24	22	37	24.2448	134.981	153.954	19.4319	34.8252
RF14-09	37	2014	11	24	22	37	24.2448	134.981	154.947	19.3518	34.8209
RF14-09	37	2014	11	24	22	37	24.2448	134.981	155.939	19.3117	34.8159
RF14-09	37	2014	11	24	22	37	24.2448	134.981	156.932	19.2716	34.8093
RF14-09	37	2014	11	24	22	37	24.2448	134.981	157.925	19.2614	34.8107
RF14-09	37	2014	11	24	22	37	24.2448	134.981	158.918	19.2312	34.8125
RF14-09	37	2014	11	24	22	37	24.2448	134.981	159.911	19.2111	34.8218
RF14-09	37	2014	11	24	22	37	24.2448	134.981	160.904	19.1609	34.8227
RF14-09	37	2014	11	24	22	37	24.2448	134.981	161.897	19.0908	34.819
RF14-09	37	2014	11	24	22	37	24.2448	134.981	162.889	19.0207	34.8113
RF14-09	37	2014	11	24	22	37	24.2448	134.981	163.882	18.9506	34.8079
RF14-09	37	2014	11	24	22	37	24.2448	134.981	164.875	18.9405	34.8133
RF14-09	37	2014	11	24	22	37	24.2448	134.981	165.868	18.9303	34.8139
RF14-09	37	2014	11	24	22	37	24.2448	134.981	166.861	18.9201	34.8133
RF14-09	37	2014	11	24	22	37	24.2448	134.981	167.854	18.9	34.8121
RF14-09	37	2014	11	24	22	37	24.2448	134.981	168.846	18.8898	34.8124
RF14-09	37	2014	11	24	22	37	24.2448	134.981	169.839	18.8497	34.8114
RF14-09	37	2014	11	24	22	37	24.2448	134.981	170.832	18.8096	34.8103
RF14-09	37	2014	11	24	22	37	24.2448	134.981	171.825	18.7594	34.8072
RF14-09	37	2014	11	24	22	37	24.2448	134.981	172.818	18.7393	34.8058
RF14-09	37	2014	11	24	22	37	24.2448	134.981	173.81	18.7291	34.8058
RF14-09	37	2014	11	24	22	37	24.2448	134.981	174.803	18.7189	34.8061
RF14-09	37	2014	11	24	22	37	24.2448	134.981	175.796	18.6988	34.8039
RF14-09	37	2014	11	24	22	37	24.2448	134.981	176.789	18.6686	34.7996
RF14-09	37	2014	11	24	22	37	24.2448	134.981	177.781	18.5686	34.789
RF14-09	37	2014	11	24	22	37	24.2448	134.981	178.774	18.5385	34.7869
RF14-09	37	2014	11	24	22	37	24.2448	134.981	179.767	18.5083	34.7837
RF14-09	37	2014	11	24	22	37	24.2448	134.981	180.76	18.4582	34.7802
RF14-09	37	2014	11	24	22	37	24.2448	134.981	181.752	18.4381	34.7786
RF14-09	37	2014	11	24	22	37	24.2448	134.981	182.745	18.4179	34.7777
RF14-09	37	2014	11	24	22	37	24.2448	134.981	183.738	18.4077	34.7774
RF14-09	37	2014	11	24	22	37	24.2448	134.981	184.731	18.3976	34.777
RF14-09	37	2014	11	24	22	37	24.2448	134.981	185.723	18.3874	34.7765
RF14-09	37	2014	11	24	22	37	24.2448	134.981	186.716	18.3673	34.7759
RF14-09	37	2014	11	24	22	37	24.2448	134.981	187.709	18.3471	34.7743
RF14-09	37	2014	11	24	22	37	24.2448	134.981	188.701	18.307	34.7711
RF14-09	37	2014	11	24	22	37	24.2448	134.981	189.694	18.2569	34.7688
RF14-09	37	2014	11	24	22	37	24.2448	134.981	190.687	18.2367	34.7676
RF14-09	37	2014	11	24	22	37	24.2448	134.981	191.68	18.2066	34.7649
RF14-09	37	2014	11	24	22	37	24.2448	134.981	192.672	18.1964	34.765
RF14-09	37	2014	11	24	22	37	24.2448	134.981	193.665	18.1963	34.7651
RF14-09	37	2014	11	24	22	37	24.2448	134.981	194.658	18.1961	34.7655
RF14-09	37	2014	11	24	22	37	24.2448	134.981	195.65	18.1859	34.7643
RF14-09	37	2014	11	24	22	37	24.2448	134.981	196.643	18.1558	34.763
RF14-09	37	2014	11	24	22	37	24.2448	134.981	197.636	18.1356	34.7625
RF14-09	37	2014	11	24	22	37	24.2448	134.981	198.628	18.1255	34.7614
RF14-09	37	2014	11	24	22	37	24.2448	134.981	199.621	18.1153	34.7618
RF14-09	37	2014	11	24	22	37	24.2448	134.981	200.614	18.1052	34.7607
RF14-09	37	2014	11	24	22	37	24.2448	134.981	201.606	18.075	34.7586
RF14-09	37	2014	11	24	22	37	24.2448	134.981	202.599	18.0549	34.7573
RF14-09	37	2014	11	24	22	37	24.2448	134.981	203.592	18.0347	34.7566
RF14-09	37	2014	11	24	22	37	24.2448	134.981	204.584	18.0146	34.7555
RF14-09	37	2014	11	24	22	37	24.2448	134.981	205.577	17.9845	34.754
RF14-09	37	2014	11	24	22	37	24.2448	134.981	206.569	17.9543	34.752
RF14-09	37	2014	11	24	22	37	24.2448	134.981	207.562	17.9242	34.7511
RF14-09	37	2014	11	24	22	37	24.2448	134.981	208.555	17.9141	34.7506
RF14-09	40	2014	11	25	14	14	23.9918	136.996	0.994
RF14-09	40	2014	11	25	14	14	23.9918	136.996	1.987	25.2196	34.7751
RF14-09	40	2014	11	25	14	14	23.9918	136.996	2.981	25.2193	34.7749
RF14-09	40	2014	11	25	14	14	23.9918	136.996	3.975	25.2191	34.775
RF14-09	40	2014	11	25	14	14	23.9918	136.996	4.968	25.2389	34.7757
RF14-09	40	2014	11	25	14	14	23.9918	136.996	5.962	25.2587	34.7758
RF14-09	40	2014	11	25	14	14	23.9918	136.996	6.955	25.2585	34.7758
RF14-09	40	2014	11	25	14	14	23.9918	136.996	7.949	25.2482	34.7741
RF14-09	40	2014	11	25	14	14	23.9918	136.996	8.943	25.158	34.7734
RF14-09	40	2014	11	25	14	14	23.9918	136.996	9.936	25.1178	34.7711
RF14-09	40	2014	11	25	14	14	23.9918	136.996	10.93	25.0076	34.775
RF14-09	40	2014	11	25	14	14	23.9918	136.996	11.923	24.9374	34.7783
RF14-09	40	2014	11	25	14	14	23.9918	136.996	12.917	24.9172	34.7799
RF14-09	40	2014	11	25	14	14	23.9918	136.996	13.91	24.907	34.7806
RF14-09	40	2014	11	25	14	14	23.9918	136.996	14.904	24.8968	34.7815
RF14-09	40	2014	11	25	14	14	23.9918	136.996	15.898	24.8765	34.7818
RF14-09	40	2014	11	25	14	14	23.9918	136.996	16.891	24.8763	34.7818
RF14-09	40	2014	11	25	14	14	23.9918	136.996	17.885	24.8661	34.782
RF14-09	40	2014	11	25	14	14	23.9918	136.996	18.878	24.8659	34.7828
RF14-09	40	2014	11	25	14	14	23.9918	136.996	19.872	24.8657	34.7835
RF14-09	40	2014	11	25	14	14	23.9918	136.996	20.865	24.8655	34.7835
RF14-09	40	2014	11	25	14	14	23.9918	136.996	21.859	24.8652	34.7837
RF14-09	40	2014	11	25	14	14	23.9918	136.996	22.852	24.865	34.7839
RF14-09	40	2014	11	25	14	14	23.9918	136.996	23.846	24.8648	34.7838
RF14-09	40	2014	11	25	14	14	23.9918	136.996	24.839	24.8546	34.7839
RF14-09	40	2014	11	25	14	14	23.9918	136.996	25.833	24.8544	34.7839
RF14-09	40	2014	11	25	14	14	23.9918	136.996	26.827	24.8542	34.7844
RF14-09	40	2014	11	25	14	14	23.9918	136.996	27.82	24.854	34.7848
RF14-09	40	2014	11	25	14	14	23.9918	136.996	28.814	24.8437	34.7849
RF14-09	40	2014	11	25	14	14	23.9918	136.996	29.807	24.8435	34.7849
RF14-09	40	2014	11	25	14	14	23.9918	136.996	30.801	24.8433	34.7852
RF14-09	40	2014	11	25	14	14	23.9918	136.996	31.794	24.8331	34.7853
RF14-09	40	2014	11	25	14	14	23.9918	136.996	32.788	24.8329	34.7853
RF14-09	40	2014	11	25	14	14	23.9918	136.996	33.781	24.8327	34.7856
RF14-09	40	2014	11	25	14	14	23.9918	136.996	34.774	24.8325	34.7865
RF14-09	40	2014	11	25	14	14	23.9918	136.996	35.768	24.8322	34.7868
RF14-09	40	2014	11	25	14	14	23.9918	136.996	36.761	24.822	34.7887
RF14-09	40	2014	11	25	14	14	23.9918	136.996	37.755	24.8218	34.7894
RF14-09	40	2014	11	25	14	14	23.9918	136.996	38.748	24.8216	34.7893
RF14-09	40	2014	11	25	14	14	23.9918	136.996	39.742	24.8214	34.7895
RF14-09	40	2014	11	25	14	14	23.9918	136.996	40.735	24.8212	34.7896
RF14-09	40	2014	11	25	14	14	23.9918	136.996	41.729	24.8209	34.79
RF14-09	40	2014	11	25	14	14	23.9918	136.996	42.722	24.8207	34.7909
RF14-09	40	2014	11	25	14	14	23.9918	136.996	43.716	24.8105	34.793
RF14-09	40	2014	11	25	14	14	23.9918	136.996	44.709	24.7903	34.7982
RF14-09	40	2014	11	25	14	14	23.9918	136.996	45.702	24.7801	34.7997
RF14-09	40	2014	11	25	14	14	23.9918	136.996	46.696	24.7599	34.8013
RF14-09	40	2014	11	25	14	14	23.9918	136.996	47.689	24.7497	34.8018
RF14-09	40	2014	11	25	14	14	23.9918	136.996	48.683	24.7395	34.8022
RF14-09	40	2014	11	25	14	14	23.9918	136.996	49.676	24.7292	34.8027
RF14-09	40	2014	11	25	14	14	23.9918	136.996	50.669	24.709	34.803
RF14-09	40	2014	11	25	14	14	23.9918	136.996	51.663	24.6988	34.8039
RF14-09	40	2014	11	25	14	14	23.9918	136.996	52.656	24.6686	34.8035
RF14-09	40	2014	11	25	14	14	23.9918	136.996	53.65	24.6484	34.8028
RF14-09	40	2014	11	25	14	14	23.9918	136.996	54.643	24.6382	34.8036
RF14-09	40	2014	11	25	14	14	23.9918	136.996	55.636	24.628	34.806
RF14-09	40	2014	11	25	14	14	23.9918	136.996	56.63	24.5978	34.8113
RF14-09	40	2014	11	25	14	14	23.9918	136.996	57.623	24.5576	34.8173
RF14-09	40	2014	11	25	14	14	23.9918	136.996	58.616	24.5374	34.8191
RF14-09	40	2014	11	25	14	14	23.9918	136.996	59.61	24.5272	34.8196
RF14-09	40	2014	11	25	14	14	23.9918	136.996	60.603	24.517	34.8202
RF14-09	40	2014	11	25	14	14	23.9918	136.996	61.596	24.5167	34.8207
RF14-09	40	2014	11	25	14	14	23.9918	136.996	62.59	24.5065	34.8215
RF14-09	40	2014	11	25	14	14	23.9918	136.996	63.583	24.4563	34.8242
RF14-09	40	2014	11	25	14	14	23.9918	136.996	64.576	24.3662	34.8303
RF14-09	40	2014	11	25	14	14	23.9918	136.996	65.57	24.326	34.8333
RF14-09	40	2014	11	25	14	14	23.9918	136.996	66.563	24.2858	34.8369
RF14-09	40	2014	11	25	14	14	23.9918	136.996	67.556	24.2756	34.8391
RF14-09	40	2014	11	25	14	14	23.9918	136.996	68.55	24.2654	34.8421
RF14-09	40	2014	11	25	14	14	23.9918	136.996	69.543	24.2552	34.8443
RF14-09	40	2014	11	25	14	14	23.9918	136.996	70.536	24.205	34.852
RF14-09	40	2014	11	25	14	14	23.9918	136.996	71.53	24.1248	34.8604
RF14-09	40	2014	11	25	14	14	23.9918	136.996	72.523	24.0146	34.8425
RF14-09	40	2014	11	25	14	14	23.9918	136.996	73.516	23.7246	34.8201
RF14-09	40	2014	11	25	14	14	23.9918	136.996	74.509	23.5344	34.8244
RF14-09	40	2014	11	25	14	14	23.9918	136.996	75.503	23.4343	34.8207
RF14-09	40	2014	11	25	14	14	23.9918	136.996	76.496	23.2442	34.8151
RF14-09	40	2014	11	25	14	14	23.9918	136.996	77.489	23.204	34.8166
RF14-09	40	2014	11	25	14	14	23.9918	136.996	78.483	23.1238	34.8212
RF14-09	40	2014	11	25	14	14	23.9918	136.996	79.476	23.0636	34.8229
RF14-09	40	2014	11	25	14	14	23.9918	136.996	80.469	22.8835	34.8318
RF14-09	40	2014	11	25	14	14	23.9918	136.996	81.462	22.5535	34.8411
RF14-09	40	2014	11	25	14	14	23.9918	136.996	82.456	22.4234	34.8737
RF14-09	40	2014	11	25	14	14	23.9918	136.996	83.449	22.4232	34.8985
RF14-09	40	2014	11	25	14	14	23.9918	136.996	84.442	22.303	34.9051
RF14-09	40	2014	11	25	14	14	23.9918	136.996	85.435	22.2029	34.9138
RF14-09	40	2014	11	25	14	14	23.9918	136.996	86.428	22.1527	34.9324
RF14-09	40	2014	11	25	14	14	23.9918	136.996	87.422	22.1125	34.9384
RF14-09	40	2014	11	25	14	14	23.9918	136.996	88.415	22.0724	34.943
RF14-09	40	2014	11	25	14	14	23.9918	136.996	89.408	22.0322	34.9498
RF14-09	40	2014	11	25	14	14	23.9918	136.996	90.401	21.992	34.9528
RF14-09	40	2014	11	25	14	14	23.9918	136.996	91.395	21.9119	34.9679
RF14-09	40	2014	11	25	14	14	23.9918	136.996	92.388	21.8917	34.971
RF14-09	40	2014	11	25	14	14	23.9918	136.996	93.381	21.8715	34.974
RF14-09	40	2014	11	25	14	14	23.9918	136.996	94.374	21.8313	34.9823
RF14-09	40	2014	11	25	14	14	23.9918	136.996	95.367	21.8111	34.9827
RF14-09	40	2014	11	25	14	14	23.9918	136.996	96.36	21.8209	34.9788
RF14-09	40	2014	11	25	14	14	23.9918	136.996	97.354	21.6808	34.9603
RF14-09	40	2014	11	25	14	14	23.9918	136.996	98.347	21.6107	34.9504
RF14-09	40	2014	11	25	14	14	23.9918	136.996	99.34	21.5805	34.9466
RF14-09	40	2014	11	25	14	14	23.9918	136.996	100.333	21.5603	34.9428
RF14-09	40	2014	11	25	14	14	23.9918	136.996	101.326	21.5501	34.942
RF14-09	40	2014	11	25	14	14	23.9918	136.996	102.319	21.5299	34.9403
RF14-09	40	2014	11	25	14	14	23.9918	136.996	103.313	21.4598	34.9373
RF14-09	40	2014	11	25	14	14	23.9918	136.996	104.306	21.4496	34.9375
RF14-09	40	2014	11	25	14	14	23.9918	136.996	105.299	21.4394	34.937
RF14-09	40	2014	11	25	14	14	23.9918	136.996	106.292	21.4292	34.9372
RF14-09	40	2014	11	25	14	14	23.9918	136.996	107.285	21.429	34.9368
RF14-09	40	2014	11	25	14	14	23.9918	136.996	108.278	21.4188	34.9362
RF14-09	40	2014	11	25	14	14	23.9918	136.996	109.271	21.3887	34.9335
RF14-09	40	2014	11	25	14	14	23.9918	136.996	110.264	21.3385	34.9277
RF14-09	40	2014	11	25	14	14	23.9918	136.996	111.257	21.2784	34.9185
RF14-09	40	2014	11	25	14	14	23.9918	136.996	112.251	21.1283	34.9049
RF14-09	40	2014	11	25	14	14	23.9918	136.996	113.244	21.0481	34.8969
RF14-09	40	2014	11	25	14	14	23.9918	136.996	114.237	20.988	34.8927
RF14-09	40	2014	11	25	14	14	23.9918	136.996	115.23	20.9478	34.8902
RF14-09	40	2014	11	25	14	14	23.9918	136.996	116.223	20.9277	34.89
RF14-09	40	2014	11	25	14	14	23.9918	136.996	117.216	20.8975	34.8893
RF14-09	40	2014	11	25	14	14	23.9918	136.996	118.209	20.8374	34.8848
RF14-09	40	2014	11	25	14	14	23.9918	136.996	119.202	20.7173	34.8757
RF14-09	40	2014	11	25	14	14	23.9918	136.996	120.195	20.6371	34.8719
RF14-09	40	2014	11	25	14	14	23.9918	136.996	121.188	20.577	34.8696
RF14-09	40	2014	11	25	14	14	23.9918	136.996	122.181	20.5368	34.8681
RF14-09	40	2014	11	25	14	14	23.9918	136.996	123.174	20.5267	34.8679
RF14-09	40	2014	11	25	14	14	23.9918	136.996	124.167	20.5265	34.8681
RF14-09	40	2014	11	25	14	14	23.9918	136.996	125.16	20.5163	34.8682
RF14-09	40	2014	11	25	14	14	23.9918	136.996	126.153	20.5061	34.8678
RF14-09	40	2014	11	25	14	14	23.9918	136.996	127.146	20.4959	34.8684
RF14-09	40	2014	11	25	14	14	23.9918	136.996	128.139	20.4957	34.869
RF14-09	40	2014	11	25	14	14	23.9918	136.996	129.133	20.4856	34.8695
RF14-09	40	2014	11	25	14	14	23.9918	136.996	130.126	20.4454	34.8674
RF14-09	40	2014	11	25	14	14	23.9918	136.996	131.119	20.3453	34.8632
RF14-09	40	2014	11	25	14	14	23.9918	136.996	132.112	20.2052	34.8539
RF14-09	40	2014	11	25	14	14	23.9918	136.996	133.105	20.1351	34.85
RF14-09	40	2014	11	25	14	14	23.9918	136.996	134.098	20.1249	34.8493
RF14-09	40	2014	11	25	14	14	23.9918	136.996	135.091	20.0948	34.8473
RF14-09	40	2014	11	25	14	14	23.9918	136.996	136.083	20.0346	34.8438
RF14-09	40	2014	11	25	14	14	23.9918	136.996	137.076	19.9845	34.8408
RF14-09	40	2014	11	25	14	14	23.9918	136.996	138.069	19.9144	34.8402
RF14-09	40	2014	11	25	14	14	23.9918	136.996	139.062	19.8443	34.8385
RF14-09	40	2014	11	25	14	14	23.9918	136.996	140.055	19.7941	34.8357
RF14-09	40	2014	11	25	14	14	23.9918	136.996	141.048	19.714	34.831
RF14-09	40	2014	11	25	14	14	23.9918	136.996	142.041	19.6139	34.8261
RF14-09	40	2014	11	25	14	14	23.9918	136.996	143.034	19.5938	34.8243
RF14-09	40	2014	11	25	14	14	23.9918	136.996	144.027	19.5536	34.821
RF14-09	40	2014	11	25	14	14	23.9918	136.996	145.02	19.5235	34.8197
RF14-09	40	2014	11	25	14	14	23.9918	136.996	146.013	19.5133	34.8191
RF14-09	40	2014	11	25	14	14	23.9918	136.996	147.006	19.4732	34.8164
RF14-09	40	2014	11	25	14	14	23.9918	136.996	147.999	19.463	34.8155
RF14-09	40	2014	11	25	14	14	23.9918	136.996	148.992	19.4328	34.8143
RF14-09	40	2014	11	25	14	14	23.9918	136.996	149.985	19.4127	34.8152
RF14-09	40	2014	11	25	14	14	23.9918	136.996	150.978	19.4125	34.8158
RF14-09	40	2014	11	25	14	14	23.9918	136.996	151.971	19.3624	34.8187
RF14-09	40	2014	11	25	14	14	23.9918	136.996	152.963	19.3522	34.8182
RF14-09	40	2014	11	25	14	14	23.9918	136.996	153.956	19.342	34.8175
RF14-09	40	2014	11	25	14	14	23.9918	136.996	154.949	19.3318	34.8158
RF14-09	40	2014	11	25	14	14	23.9918	136.996	155.942	19.3017	34.8137
RF14-09	40	2014	11	25	14	14	23.9918	136.996	156.935	19.2915	34.8121
RF14-09	40	2014	11	25	14	14	23.9918	136.996	157.928	19.2814	34.8112
RF14-09	40	2014	11	25	14	14	23.9918	136.996	158.921	19.2712	34.8089
RF14-09	40	2014	11	25	14	14	23.9918	136.996	159.914	19.2011	34.8054
RF14-09	40	2014	11	25	14	14	23.9918	136.996	160.907	19.1609	34.8047
RF14-09	40	2014	11	25	14	14	23.9918	136.996	161.899	19.1308	34.8049
RF14-09	40	2014	11	25	14	14	23.9918	136.996	162.892	19.1206	34.8048
RF14-09	40	2014	11	25	14	14	23.9918	136.996	163.885	19.1105	34.8044
RF14-09	40	2014	11	25	14	14	23.9918	136.996	164.878	19.1003	34.8045
RF14-09	40	2014	11	25	14	14	23.9918	136.996	165.871	19.1001	34.8048
RF14-09	40	2014	11	25	14	14	23.9918	136.996	166.864	19.06	34.803
RF14-09	40	2014	11	25	14	14	23.9918	136.996	167.856	19.0099	34.8018
RF14-09	40	2014	11	25	14	14	23.9918	136.996	168.849	18.9797	34.7998
RF14-09	40	2014	11	25	14	14	23.9918	136.996	169.842	18.9496	34.7983
RF14-09	40	2014	11	25	14	14	23.9918	136.996	170.835	18.9294	34.7971
RF14-09	40	2014	11	25	14	14	23.9918	136.996	171.828	18.8993	34.797
RF14-09	40	2014	11	25	14	14	23.9918	136.996	172.82	18.8591	34.7958
RF14-09	40	2014	11	25	14	14	23.9918	136.996	173.813	18.819	34.7956
RF14-09	40	2014	11	25	14	14	23.9918	136.996	174.806	18.7889	34.7956
RF14-09	40	2014	11	25	14	14	23.9918	136.996	175.799	18.7687	34.7956
RF14-09	40	2014	11	25	14	14	23.9918	136.996	176.792	18.7486	34.7955
RF14-09	40	2014	11	25	14	14	23.9918	136.996	177.784	18.7084	34.7933
RF14-09	40	2014	11	25	14	14	23.9918	136.996	178.777	18.6983	34.7918
RF14-09	40	2014	11	25	14	14	23.9918	136.996	179.77	18.6681	34.7902
RF14-09	40	2014	11	25	14	14	23.9918	136.996	180.763	18.648	34.7893
RF14-09	40	2014	11	25	14	14	23.9918	136.996	181.756	18.6378	34.7894
RF14-09	40	2014	11	25	14	14	23.9918	136.996	182.748	18.6376	34.7891
RF14-09	40	2014	11	25	14	14	23.9918	136.996	183.741	18.6375	34.7889
RF14-09	40	2014	11	25	14	14	23.9918	136.996	184.734	18.6273	34.7883
RF14-09	40	2014	11	25	14	14	23.9918	136.996	185.727	18.6071	34.7869
RF14-09	40	2014	11	25	14	14	23.9918	136.996	186.719	18.587	34.7862
RF14-09	40	2014	11	25	14	14	23.9918	136.996	187.712	18.5668	34.7845
RF14-09	40	2014	11	25	14	14	23.9918	136.996	188.705	18.4668	34.7786
RF14-09	40	2014	11	25	14	14	23.9918	136.996	189.697	18.4367	34.7789
RF14-09	40	2014	11	25	14	14	23.9918	136.996	190.69	18.4265	34.7786
RF14-09	40	2014	11	25	14	14	23.9918	136.996	191.683	18.4263	34.779
RF14-09	40	2014	11	25	14	14	23.9918	136.996	192.676	18.4261	34.7793
RF14-09	40	2014	11	25	14	14	23.9918	136.996	193.668	18.426	34.7797
RF14-09	40	2014	11	25	14	14	23.9918	136.996	194.661	18.4258	34.78
RF14-09	40	2014	11	25	14	14	23.9918	136.996	195.654	18.4256	34.7803
RF14-09	40	2014	11	25	14	14	23.9918	136.996	196.646	18.3755	34.7766
RF14-09	40	2014	11	25	14	14	23.9918	136.996	197.639	18.3354	34.7756
RF14-09	40	2014	11	25	14	14	23.9918	136.996	198.632	18.3152	34.7747
RF14-09	40	2014	11	25	14	14	23.9918	136.996	199.624	18.2951	34.7733
RF14-09	40	2014	11	25	14	14	23.9918	136.996	200.617	18.2749	34.7726
RF14-09	40	2014	11	25	14	14	23.9918	136.996	201.61	18.2548	34.772
RF14-09	40	2014	11	25	14	14	23.9918	136.996	202.602	18.2446	34.772
RF14-09	40	2014	11	25	14	14	23.9918	136.996	203.595	18.2345	34.7716
RF14-09	40	2014	11	25	14	14	23.9918	136.996	204.588	18.2143	34.7707
RF14-09	40	2014	11	25	14	14	23.9918	136.996	205.58	18.1742	34.7687
RF14-09	40	2014	11	25	14	14	23.9918	136.996	206.573	18.1541	34.7676
RF14-09	40	2014	11	25	14	14	23.9918	136.996	207.566	18.1339	34.7671
RF14-09	40	2014	11	25	14	14	23.9918	136.996	208.558	18.1337	34.7667
RF14-09	44	2014	11	26	20	51	24.2413	140.253	0.994
RF14-09	44	2014	11	26	20	51	24.2413	140.253	1.987	25.1596	34.6364
RF14-09	44	2014	11	26	20	51	24.2413	140.253	2.981	25.0794	34.6373
RF14-09	44	2014	11	26	20	51	24.2413	140.253	3.974	25.0691	34.6373
RF14-09	44	2014	11	26	20	51	24.2413	140.253	4.968	25.0789	34.6376
RF14-09	44	2014	11	26	20	51	24.2413	140.253	5.962	25.1287	34.6381
RF14-09	44	2014	11	26	20	51	24.2413	140.253	6.955	25.1185	34.6378
RF14-09	44	2014	11	26	20	51	24.2413	140.253	7.949	25.0883	34.6372
RF14-09	44	2014	11	26	20	51	24.2413	140.253	8.942	25.0281	34.6376
RF14-09	44	2014	11	26	20	51	24.2413	140.253	9.936	25.0078	34.6375
RF14-09	44	2014	11	26	20	51	24.2413	140.253	10.93	25.0176	34.6374
RF14-09	44	2014	11	26	20	51	24.2413	140.253	11.923	24.9674	34.6379
RF14-09	44	2014	11	26	20	51	24.2413	140.253	12.917	24.9572	34.6379
RF14-09	44	2014	11	26	20	51	24.2413	140.253	13.91	24.957	34.6379
RF14-09	44	2014	11	26	20	51	24.2413	140.253	14.904	24.9468	34.638
RF14-09	44	2014	11	26	20	51	24.2413	140.253	15.897	24.9465	34.638
RF14-09	44	2014	11	26	20	51	24.2413	140.253	16.891	24.9463	34.6379
RF14-09	44	2014	11	26	20	51	24.2413	140.253	17.884	24.9461	34.6377
RF14-09	44	2014	11	26	20	51	24.2413	140.253	18.878	24.9359	34.6375
RF14-09	44	2014	11	26	20	51	24.2413	140.253	19.871	24.9357	34.6373
RF14-09	44	2014	11	26	20	51	24.2413	140.253	20.865	24.9255	34.637
RF14-09	44	2014	11	26	20	51	24.2413	140.253	21.859	24.9153	34.6357
RF14-09	44	2014	11	26	20	51	24.2413	140.253	22.852	24.905	34.6358
RF14-09	44	2014	11	26	20	51	24.2413	140.253	23.846	24.8948	34.6352
RF14-09	44	2014	11	26	20	51	24.2413	140.253	24.839	24.8746	34.6349
RF14-09	44	2014	11	26	20	51	24.2413	140.253	25.833	24.8744	34.6352
RF14-09	44	2014	11	26	20	51	24.2413	140.253	26.826	24.8742	34.6354
RF14-09	44	2014	11	26	20	51	24.2413	140.253	27.82	24.864	34.6358
RF14-09	44	2014	11	26	20	51	24.2413	140.253	28.813	24.8637	34.636
RF14-09	44	2014	11	26	20	51	24.2413	140.253	29.807	24.8635	34.6361
RF14-09	44	2014	11	26	20	51	24.2413	140.253	30.8	24.8633	34.6362
RF14-09	44	2014	11	26	20	51	24.2413	140.253	31.793	24.8631	34.6365
RF14-09	44	2014	11	26	20	51	24.2413	140.253	32.787	24.8629	34.6366
RF14-09	44	2014	11	26	20	51	24.2413	140.253	33.78	24.8627	34.6368
RF14-09	44	2014	11	26	20	51	24.2413	140.253	34.774	24.8624	34.637
RF14-09	44	2014	11	26	20	51	24.2413	140.253	35.767	24.8622	34.6373
RF14-09	44	2014	11	26	20	51	24.2413	140.253	36.761	24.862	34.6374
RF14-09	44	2014	11	26	20	51	24.2413	140.253	37.754	24.8618	34.6374
RF14-09	44	2014	11	26	20	51	24.2413	140.253	38.748	24.8616	34.6377
RF14-09	44	2014	11	26	20	51	24.2413	140.253	39.741	24.8514	34.6379
RF14-09	44	2014	11	26	20	51	24.2413	140.253	40.734	24.8512	34.6381
RF14-09	44	2014	11	26	20	51	24.2413	140.253	41.728	24.8509	34.6383
RF14-09	44	2014	11	26	20	51	24.2413	140.253	42.721	24.8507	34.6383
RF14-09	44	2014	11	26	20	51	24.2413	140.253	43.715	24.8505	34.6384
RF14-09	44	2014	11	26	20	51	24.2413	140.253	44.708	24.8503	34.6384
RF14-09	44	2014	11	26	20	51	24.2413	140.253	45.702	24.8501	34.6385
RF14-09	44	2014	11	26	20	51	24.2413	140.253	46.695	24.8499	34.6384
RF14-09	44	2014	11	26	20	51	24.2413	140.253	47.688	24.8497	34.6383
RF14-09	44	2014	11	26	20	51	24.2413	140.253	48.682	24.8494	34.6385
RF14-09	44	2014	11	26	20	51	24.2413	140.253	49.675	24.8492	34.6385
RF14-09	44	2014	11	26	20	51	24.2413	140.253	50.669	24.829	34.6391
RF14-09	44	2014	11	26	20	51	24.2413	140.253	51.662	24.7788	34.6409
RF14-09	44	2014	11	26	20	51	24.2413	140.253	52.655	24.7686	34.6418
RF14-09	44	2014	11	26	20	51	24.2413	140.253	53.649	24.7584	34.6424
RF14-09	44	2014	11	26	20	51	24.2413	140.253	54.642	24.7282	34.6437
RF14-09	44	2014	11	26	20	51	24.2413	140.253	55.635	24.718	34.6444
RF14-09	44	2014	11	26	20	51	24.2413	140.253	56.629	24.6978	34.6452
RF14-09	44	2014	11	26	20	51	24.2413	140.253	57.622	24.6675	34.6473
RF14-09	44	2014	11	26	20	51	24.2413	140.253	58.615	24.6573	34.648
RF14-09	44	2014	11	26	20	51	24.2413	140.253	59.609	24.5472	34.6524
RF14-09	44	2014	11	26	20	51	24.2413	140.253	60.602	24.407	34.6585
RF14-09	44	2014	11	26	20	51	24.2413	140.253	61.595	23.997	34.6756
RF14-09	44	2014	11	26	20	51	24.2413	140.253	62.589	23.7369	34.6857
RF14-09	44	2014	11	26	20	51	24.2413	140.253	63.582	23.5667	34.6917
RF14-09	44	2014	11	26	20	51	24.2413	140.253	64.575	23.2167	34.6999
RF14-09	44	2014	11	26	20	51	24.2413	140.253	65.569	22.9466	34.7082
RF14-09	44	2014	11	26	20	51	24.2413	140.253	66.562	22.7365	34.7129
RF14-09	44	2014	11	26	20	51	24.2413	140.253	67.555	22.5663	34.7177
RF14-09	44	2014	11	26	20	51	24.2413	140.253	68.549	22.4662	34.7214
RF14-09	44	2014	11	26	20	51	24.2413	140.253	69.542	22.356	34.7306
RF14-09	44	2014	11	26	20	51	24.2413	140.253	70.535	22.3258	34.7344
RF14-09	44	2014	11	26	20	51	24.2413	140.253	71.528	22.3156	34.7379
RF14-09	44	2014	11	26	20	51	24.2413	140.253	72.522	22.3154	34.7407
RF14-09	44	2014	11	26	20	51	24.2413	140.253	73.515	22.3152	34.7423
RF14-09	44	2014	11	26	20	51	24.2413	140.253	74.508	22.305	34.7443
RF14-09	44	2014	11	26	20	51	24.2413	140.253	75.501	22.3048	34.7456
RF14-09	44	2014	11	26	20	51	24.2413	140.253	76.495	22.3046	34.7468
RF14-09	44	2014	11	26	20	51	24.2413	140.253	77.488	22.2944	34.7478
RF14-09	44	2014	11	26	20	51	24.2413	140.253	78.481	22.2443	34.7504
RF14-09	44	2014	11	26	20	51	24.2413	140.253	79.474	22.2341	34.7509
RF14-09	44	2014	11	26	20	51	24.2413	140.253	80.468	22.2239	34.7515
RF14-09	44	2014	11	26	20	51	24.2413	140.253	81.461	22.2037	34.7514
RF14-09	44	2014	11	26	20	51	24.2413	140.253	82.454	22.1335	34.7537
RF14-09	44	2014	11	26	20	51	24.2413	140.253	83.447	22.0534	34.7556
RF14-09	44	2014	11	26	20	51	24.2413	140.253	84.441	22.0232	34.7565
RF14-09	44	2014	11	26	20	51	24.2413	140.253	85.434	21.993	34.7566
RF14-09	44	2014	11	26	20	51	24.2413	140.253	86.427	21.9428	34.7573
RF14-09	44	2014	11	26	20	51	24.2413	140.253	87.42	21.8827	34.758
RF14-09	44	2014	11	26	20	51	24.2413	140.253	88.413	21.8325	34.7589
RF14-09	44	2014	11	26	20	51	24.2413	140.253	89.407	21.6424	34.7592
RF14-09	44	2014	11	26	20	51	24.2413	140.253	90.4	21.4124	34.7627
RF14-09	44	2014	11	26	20	51	24.2413	140.253	91.393	21.2823	34.7673
RF14-09	44	2014	11	26	20	51	24.2413	140.253	92.386	21.2321	34.7667
RF14-09	44	2014	11	26	20	51	24.2413	140.253	93.379	21.022	34.7685
RF14-09	44	2014	11	26	20	51	24.2413	140.253	94.372	20.9619	34.77
RF14-09	44	2014	11	26	20	51	24.2413	140.253	95.366	20.9317	34.7721
RF14-09	44	2014	11	26	20	51	24.2413	140.253	96.359	20.8715	34.7743
RF14-09	44	2014	11	26	20	51	24.2413	140.253	97.352	20.8114	34.776
RF14-09	44	2014	11	26	20	51	24.2413	140.253	98.345	20.6613	34.7749
RF14-09	44	2014	11	26	20	51	24.2413	140.253	99.338	20.4712	34.7774
RF14-09	44	2014	11	26	20	51	24.2413	140.253	100.331	20.3811	34.7784
RF14-09	44	2014	11	26	20	51	24.2413	140.253	101.324	20.3409	34.7798
RF14-09	44	2014	11	26	20	51	24.2413	140.253	102.318	20.3008	34.7804
RF14-09	44	2014	11	26	20	51	24.2413	140.253	103.311	20.2307	34.7799
RF14-09	44	2014	11	26	20	51	24.2413	140.253	104.304	20.1405	34.7794
RF14-09	44	2014	11	26	20	51	24.2413	140.253	105.297	20.0604	34.7785
RF14-09	44	2014	11	26	20	51	24.2413	140.253	106.29	19.9803	34.7787
RF14-09	44	2014	11	26	20	51	24.2413	140.253	107.283	19.9501	34.7792
RF14-09	44	2014	11	26	20	51	24.2413	140.253	108.276	19.9199	34.7784
RF14-09	44	2014	11	26	20	51	24.2413	140.253	109.269	19.8198	34.7781
RF14-09	44	2014	11	26	20	51	24.2413	140.253	110.262	19.6398	34.7767
RF14-09	44	2014	11	26	20	51	24.2413	140.253	111.256	19.5497	34.7784
RF14-09	44	2014	11	26	20	51	24.2413	140.253	112.249	19.4995	34.7784
RF14-09	44	2014	11	26	20	51	24.2413	140.253	113.242	19.4794	34.7793
RF14-09	44	2014	11	26	20	51	24.2413	140.253	114.235	19.4492	34.7801
RF14-09	44	2014	11	26	20	51	24.2413	140.253	115.228	19.399	34.7812
RF14-09	44	2014	11	26	20	51	24.2413	140.253	116.221	19.3789	34.7825
RF14-09	44	2014	11	26	20	51	24.2413	140.253	117.214	19.3587	34.7831
RF14-09	44	2014	11	26	20	51	24.2413	140.253	118.207	19.3386	34.7829
RF14-09	44	2014	11	26	20	51	24.2413	140.253	119.2	19.2884	34.7823
RF14-09	44	2014	11	26	20	51	24.2413	140.253	120.193	19.2183	34.7815
RF14-09	44	2014	11	26	20	51	24.2413	140.253	121.186	19.1981	34.7804
RF14-09	44	2014	11	26	20	51	24.2413	140.253	122.179	19.078	34.7759
RF14-09	44	2014	11	26	20	51	24.2413	140.253	123.172	18.9679	34.7755
RF14-09	44	2014	11	26	20	51	24.2413	140.253	124.165	18.9478	34.7762
RF14-09	44	2014	11	26	20	51	24.2413	140.253	125.158	18.9276	34.777
RF14-09	44	2014	11	26	20	51	24.2413	140.253	126.151	18.9075	34.7777
RF14-09	44	2014	11	26	20	51	24.2413	140.253	127.144	18.8973	34.7784
RF14-09	44	2014	11	26	20	51	24.2413	140.253	128.137	18.8971	34.7786
RF14-09	44	2014	11	26	20	51	24.2413	140.253	129.13	18.877	34.7783
RF14-09	44	2014	11	26	20	51	24.2413	140.253	130.123	18.8168	34.7756
RF14-09	44	2014	11	26	20	51	24.2413	140.253	131.116	18.7667	34.7752
RF14-09	44	2014	11	26	20	51	24.2413	140.253	132.109	18.7465	34.7747
RF14-09	44	2014	11	26	20	51	24.2413	140.253	133.102	18.7364	34.7739
RF14-09	44	2014	11	26	20	51	24.2413	140.253	134.095	18.6962	34.7724
RF14-09	44	2014	11	26	20	51	24.2413	140.253	135.088	18.5962	34.7721
RF14-09	44	2014	11	26	20	51	24.2413	140.253	136.081	18.566	34.7726
RF14-09	44	2014	11	26	20	51	24.2413	140.253	137.074	18.5358	34.7718
RF14-09	44	2014	11	26	20	51	24.2413	140.253	138.067	18.4757	34.771
RF14-09	44	2014	11	26	20	51	24.2413	140.253	139.06	18.4556	34.7707
RF14-09	44	2014	11	26	20	51	24.2413	140.253	140.053	18.3855	34.7691
RF14-09	44	2014	11	26	20	51	24.2413	140.253	141.046	18.3154	34.7681
RF14-09	44	2014	11	26	20	51	24.2413	140.253	142.039	18.2552	34.7657
RF14-09	44	2014	11	26	20	51	24.2413	140.253	143.032	18.2351	34.7649
RF14-09	44	2014	11	26	20	51	24.2413	140.253	144.025	18.2149	34.7641
RF14-09	44	2014	11	26	20	51	24.2413	140.253	145.018	18.1848	34.7632
RF14-09	44	2014	11	26	20	51	24.2413	140.253	146.011	18.1746	34.7632
RF14-09	44	2014	11	26	20	51	24.2413	140.253	147.003	18.1645	34.7628
RF14-09	44	2014	11	26	20	51	24.2413	140.253	147.996	18.1543	34.7626
RF14-09	44	2014	11	26	20	51	24.2413	140.253	148.989	18.1541	34.7629
RF14-09	44	2014	11	26	20	51	24.2413	140.253	149.982	18.1539	34.7632
RF14-09	44	2014	11	26	20	51	24.2413	140.253	150.975	18.1538	34.7631
RF14-09	44	2014	11	26	20	51	24.2413	140.253	151.968	18.1436	34.7627
RF14-09	44	2014	11	26	20	51	24.2413	140.253	152.961	18.1335	34.7607
RF14-09	44	2014	11	26	20	51	24.2413	140.253	153.954	18.1033	34.7583
RF14-09	44	2014	11	26	20	51	24.2413	140.253	154.947	18.0632	34.7544
RF14-09	44	2014	11	26	20	51	24.2413	140.253	155.939	17.9931	34.749
RF14-09	44	2014	11	26	20	51	24.2413	140.253	156.932	17.9629	34.747
RF14-09	44	2014	11	26	20	51	24.2413	140.253	157.925	17.9328	34.7466
RF14-09	44	2014	11	26	20	51	24.2413	140.253	158.918	17.9127	34.7467
RF14-09	44	2014	11	26	20	51	24.2413	140.253	159.911	17.9125	34.7475
RF14-09	44	2014	11	26	20	51	24.2413	140.253	160.904	17.9023	34.7479
RF14-09	44	2014	11	26	20	51	24.2413	140.253	161.897	17.9021	34.7488
RF14-09	44	2014	11	26	20	51	24.2413	140.253	162.889	17.872	34.7486
RF14-09	44	2014	11	26	20	51	24.2413	140.253	163.882	17.8319	34.7458
RF14-09	44	2014	11	26	20	51	24.2413	140.253	164.875	17.7818	34.7398
RF14-09	44	2014	11	26	20	51	24.2413	140.253	165.868	17.7616	34.7387
RF14-09	44	2014	11	26	20	51	24.2413	140.253	166.861	17.7614	34.7384
RF14-09	44	2014	11	26	20	51	24.2413	140.253	167.854	17.7513	34.7387
RF14-09	44	2014	11	26	20	51	24.2413	140.253	168.846	17.7511	34.7388
RF14-09	44	2014	11	26	20	51	24.2413	140.253	169.839	17.7509	34.7387
RF14-09	44	2014	11	26	20	51	24.2413	140.253	170.832	17.7508	34.7388
RF14-09	44	2014	11	26	20	51	24.2413	140.253	171.825	17.7406	34.7388
RF14-09	44	2014	11	26	20	51	24.2413	140.253	172.818	17.7404	34.7386
RF14-09	44	2014	11	26	20	51	24.2413	140.253	173.81	17.7303	34.738
RF14-09	44	2014	11	26	20	51	24.2413	140.253	174.803	17.7201	34.7376
RF14-09	44	2014	11	26	20	51	24.2413	140.253	175.796	17.72	34.7378
RF14-09	44	2014	11	26	20	51	24.2413	140.253	176.789	17.7198	34.7379
RF14-09	44	2014	11	26	20	51	24.2413	140.253	177.781	17.7196	34.738
RF14-09	44	2014	11	26	20	51	24.2413	140.253	178.774	17.7095	34.738
RF14-09	44	2014	11	26	20	51	24.2413	140.253	179.767	17.7093	34.7381
RF14-09	44	2014	11	26	20	51	24.2413	140.253	180.76	17.7091	34.7381
RF14-09	44	2014	11	26	20	51	24.2413	140.253	181.752	17.709	34.7381
RF14-09	44	2014	11	26	20	51	24.2413	140.253	182.745	17.7088	34.7381
RF14-09	44	2014	11	26	20	51	24.2413	140.253	183.738	17.7086	34.7376
RF14-09	44	2014	11	26	20	51	24.2413	140.253	184.731	17.6885	34.736
RF14-09	44	2014	11	26	20	51	24.2413	140.253	185.723	17.6783	34.7353
RF14-09	44	2014	11	26	20	51	24.2413	140.253	186.716	17.6582	34.7338
RF14-09	44	2014	11	26	20	51	24.2413	140.253	187.709	17.628	34.7318
RF14-09	44	2014	11	26	20	51	24.2413	140.253	188.701	17.5879	34.7303
RF14-09	44	2014	11	26	20	51	24.2413	140.253	189.694	17.5678	34.7298
RF14-09	44	2014	11	26	20	51	24.2413	140.253	190.687	17.5277	34.7288
RF14-09	44	2014	11	26	20	51	24.2413	140.253	191.68	17.5175	34.7301
RF14-09	44	2014	11	26	20	51	24.2413	140.253	192.672	17.5173	34.7303
RF14-09	44	2014	11	26	20	51	24.2413	140.253	193.665	17.5172	34.7308
RF14-09	44	2014	11	26	20	51	24.2413	140.253	194.658	17.517	34.7312
RF14-09	44	2014	11	26	20	51	24.2413	140.253	195.65	17.5068	34.7314
RF14-09	44	2014	11	26	20	51	24.2413	140.253	196.643	17.5067	34.7316
RF14-09	44	2014	11	26	20	51	24.2413	140.253	197.636	17.4965	34.7315
RF14-09	44	2014	11	26	20	51	24.2413	140.253	198.628	17.4764	34.7309
RF14-09	44	2014	11	26	20	51	24.2413	140.253	199.621	17.4662	34.73
RF14-09	44	2014	11	26	20	51	24.2413	140.253	200.614	17.4561	34.729
RF14-09	44	2014	11	26	20	51	24.2413	140.253	201.606	17.4459	34.7288
RF14-09	44	2014	11	26	20	51	24.2413	140.253	202.599	17.4258	34.7276
RF14-09	44	2014	11	26	20	51	24.2413	140.253	203.592	17.3956	34.7251
RF14-09	44	2014	11	26	20	51	24.2413	140.253	204.584	17.3555	34.7214
RF14-09	44	2014	11	26	20	51	24.2413	140.253	205.577	17.3354	34.721
RF14-09	44	2014	11	26	20	51	24.2413	140.253	206.569	17.3152	34.72
RF14-09	44	2014	11	26	20	51	24.2413	140.253	207.562	17.3151	34.7198
RF14-09	44	2014	11	26	20	51	24.2413	140.253	208.555	17.3049	34.7197
KS15-01	32	2015	1	20	1	3	23.7232	132.993	0.994
KS15-01	32	2015	1	20	1	3	23.7232	132.993	1.987
KS15-01	32	2015	1	20	1	3	23.7232	132.993	2.981	22.9094	34.9657
KS15-01	32	2015	1	20	1	3	23.7232	132.993	3.975	22.9192	34.9661
KS15-01	32	2015	1	20	1	3	23.7232	132.993	4.968	22.919	34.9662
KS15-01	32	2015	1	20	1	3	23.7232	132.993	5.962	22.9188	34.9659
KS15-01	32	2015	1	20	1	3	23.7232	132.993	6.955	22.9186	34.9659
KS15-01	32	2015	1	20	1	3	23.7232	132.993	7.949	22.9184	34.9661
KS15-01	32	2015	1	20	1	3	23.7232	132.993	8.943	22.9182	34.9659
KS15-01	32	2015	1	20	1	3	23.7232	132.993	9.936	22.918	34.9658
KS15-01	32	2015	1	20	1	3	23.7232	132.993	10.93	22.9178	34.9657
KS15-01	32	2015	1	20	1	3	23.7232	132.993	11.924	22.9176	34.9652
KS15-01	32	2015	1	20	1	3	23.7232	132.993	12.917	22.9174	34.9653
KS15-01	32	2015	1	20	1	3	23.7232	132.993	13.911	22.9171	34.9657
KS15-01	32	2015	1	20	1	3	23.7232	132.993	14.904	22.9169	34.9658
KS15-01	32	2015	1	20	1	3	23.7232	132.993	15.898	22.9167	34.9652
KS15-01	32	2015	1	20	1	3	23.7232	132.993	16.891	22.9165	34.9655
KS15-01	32	2015	1	20	1	3	23.7232	132.993	17.885	22.9163	34.9653
KS15-01	32	2015	1	20	1	3	23.7232	132.993	18.879	22.9161	34.9651
KS15-01	32	2015	1	20	1	3	23.7232	132.993	19.872	22.9159	34.9653
KS15-01	32	2015	1	20	1	3	23.7232	132.993	20.866	22.9157	34.9645
KS15-01	32	2015	1	20	1	3	23.7232	132.993	21.859	22.9155	34.9648
KS15-01	32	2015	1	20	1	3	23.7232	132.993	22.853	22.9153	34.9648
KS15-01	32	2015	1	20	1	3	23.7232	132.993	23.846	22.9151	34.9644
KS15-01	32	2015	1	20	1	3	23.7232	132.993	24.84	22.9149	34.9644
KS15-01	32	2015	1	20	1	3	23.7232	132.993	25.833	22.9147	34.9642
KS15-01	32	2015	1	20	1	3	23.7232	132.993	26.827	22.9145	34.9644
KS15-01	32	2015	1	20	1	3	23.7232	132.993	27.821	22.9143	34.9645
KS15-01	32	2015	1	20	1	3	23.7232	132.993	28.814	22.9141	34.965
KS15-01	32	2015	1	20	1	3	23.7232	132.993	29.808	22.9139	34.9653
KS15-01	32	2015	1	20	1	3	23.7232	132.993	30.801	22.9137	34.9652
KS15-01	32	2015	1	20	1	3	23.7232	132.993	31.795	22.9135	34.9652
KS15-01	32	2015	1	20	1	3	23.7232	132.993	32.788	22.9233	34.9657
KS15-01	32	2015	1	20	1	3	23.7232	132.993	33.782	22.9231	34.9658
KS15-01	32	2015	1	20	1	3	23.7232	132.993	34.775	22.9229	34.9654
KS15-01	32	2015	1	20	1	3	23.7232	132.993	35.769	22.9227	34.9652
KS15-01	32	2015	1	20	1	3	23.7232	132.993	36.762	22.9225	34.9655
KS15-01	32	2015	1	20	1	3	23.7232	132.993	37.756	22.9223	34.9653
KS15-01	32	2015	1	20	1	3	23.7232	132.993	38.749	22.9221	34.9656
KS15-01	32	2015	1	20	1	3	23.7232	132.993	39.742	22.9219	34.9652
KS15-01	32	2015	1	20	1	3	23.7232	132.993	40.736	22.9216	34.9652
KS15-01	32	2015	1	20	1	3	23.7232	132.993	41.729	22.9215	34.9653
KS15-01	32	2015	1	20	1	3	23.7232	132.993	42.723	22.9213	34.9654
KS15-01	32	2015	1	20	1	3	23.7232	132.993	43.716	22.921	34.9656
KS15-01	32	2015	1	20	1	3	23.7232	132.993	44.71	22.9208	34.9661
KS15-01	32	2015	1	20	1	3	23.7232	132.993	45.703	22.9206	34.9662
KS15-01	32	2015	1	20	1	3	23.7232	132.993	46.697	22.9204	34.966
KS15-01	32	2015	1	20	1	3	23.7232	132.993	47.69	22.9202	34.966
KS15-01	32	2015	1	20	1	3	23.7232	132.993	48.683	22.92	34.9662
KS15-01	32	2015	1	20	1	3	23.7232	132.993	49.677	22.9198	34.9659
KS15-01	32	2015	1	20	1	3	23.7232	132.993	50.67	22.9196	34.9657
KS15-01	32	2015	1	20	1	3	23.7232	132.993	51.664	22.9094	34.9637
KS15-01	32	2015	1	20	1	3	23.7232	132.993	52.657	22.9092	34.9657
KS15-01	32	2015	1	20	1	3	23.7232	132.993	53.651	22.899	34.9621
KS15-01	32	2015	1	20	1	3	23.7232	132.993	54.644	22.8988	34.9644
KS15-01	32	2015	1	20	1	3	23.7232	132.993	55.637	22.8886	34.9614
KS15-01	32	2015	1	20	1	3	23.7232	132.993	56.631	22.8784	34.9589
KS15-01	32	2015	1	20	1	3	23.7232	132.993	57.624	22.8182	34.9527
KS15-01	32	2015	1	20	1	3	23.7232	132.993	58.617	22.798	34.9507
KS15-01	32	2015	1	20	1	3	23.7232	132.993	59.611	22.7778	34.9486
KS15-01	32	2015	1	20	1	3	23.7232	132.993	60.604	22.7576	34.9468
KS15-01	32	2015	1	20	1	3	23.7232	132.993	61.598	22.7275	34.9461
KS15-01	32	2015	1	20	1	3	23.7232	132.993	62.591	22.7273	34.9463
KS15-01	32	2015	1	20	1	3	23.7232	132.993	63.584	22.7171	34.9462
KS15-01	32	2015	1	20	1	3	23.7232	132.993	64.578	22.7068	34.946
KS15-01	32	2015	1	20	1	3	23.7232	132.993	65.571	22.6867	34.9462
KS15-01	32	2015	1	20	1	3	23.7232	132.993	66.564	22.6765	34.9458
KS15-01	32	2015	1	20	1	3	23.7232	132.993	67.558	22.6263	34.941
KS15-01	32	2015	1	20	1	3	23.7232	132.993	68.551	22.6061	34.9385
KS15-01	32	2015	1	20	1	3	23.7232	132.993	69.544	22.5659	34.934
KS15-01	32	2015	1	20	1	3	23.7232	132.993	70.538	22.5257	34.93
KS15-01	32	2015	1	20	1	3	23.7232	132.993	71.531	22.5055	34.9317
KS15-01	32	2015	1	20	1	3	23.7232	132.993	72.524	22.4853	34.9304
KS15-01	32	2015	1	20	1	3	23.7232	132.993	73.518	22.4652	34.9271
KS15-01	32	2015	1	20	1	3	23.7232	132.993	74.511	22.455	34.9249
KS15-01	32	2015	1	20	1	3	23.7232	132.993	75.504	22.4348	34.9215
KS15-01	32	2015	1	20	1	3	23.7232	132.993	76.497	22.4445	34.9265
KS15-01	32	2015	1	20	1	3	23.7232	132.993	77.491	22.4144	34.9196
KS15-01	32	2015	1	20	1	3	23.7232	132.993	78.484	22.3942	34.9174
KS15-01	32	2015	1	20	1	3	23.7232	132.993	79.477	22.394	34.9169
KS15-01	32	2015	1	20	1	3	23.7232	132.993	80.471	22.3938	34.9153
KS15-01	32	2015	1	20	1	3	23.7232	132.993	81.464	22.3436	34.9098
KS15-01	32	2015	1	20	1	3	23.7232	132.993	82.457	22.3234	34.908
KS15-01	32	2015	1	20	1	3	23.7232	132.993	83.45	22.2732	34.9025
KS15-01	32	2015	1	20	1	3	23.7232	132.993	84.444	22.2231	34.9001
KS15-01	32	2015	1	20	1	3	23.7232	132.993	85.437	22.2129	34.8997
KS15-01	32	2015	1	20	1	3	23.7232	132.993	86.43	22.1927	34.8985
KS15-01	32	2015	1	20	1	3	23.7232	132.993	87.423	22.1825	34.898
KS15-01	32	2015	1	20	1	3	23.7232	132.993	88.417	22.1723	34.8974
KS15-01	32	2015	1	20	1	3	23.7232	132.993	89.41	22.1621	34.8969
KS15-01	32	2015	1	20	1	3	23.7232	132.993	90.403	22.1319	34.8932
KS15-01	32	2015	1	20	1	3	23.7232	132.993	91.396	22.1117	34.8924
KS15-01	32	2015	1	20	1	3	23.7232	132.993	92.389	22.0916	34.8913
KS15-01	32	2015	1	20	1	3	23.7232	132.993	93.383	22.0614	34.8893
KS15-01	32	2015	1	20	1	3	23.7232	132.993	94.376	22.0312	34.8855
KS15-01	32	2015	1	20	1	3	23.7232	132.993	95.369	22.001	34.8791
KS15-01	32	2015	1	20	1	3	23.7232	132.993	96.362	21.9608	34.8724
KS15-01	32	2015	1	20	1	3	23.7232	132.993	97.355	21.9407	34.8704
KS15-01	32	2015	1	20	1	3	23.7232	132.993	98.349	21.9205	34.8649
KS15-01	32	2015	1	20	1	3	23.7232	132.993	99.342	21.8903	34.8581
KS15-01	32	2015	1	20	1	3	23.7232	132.993	100.335	21.8501	34.8518
KS15-01	32	2015	1	20	1	3	23.7232	132.993	101.328	21.8399	34.8497
KS15-01	32	2015	1	20	1	3	23.7232	132.993	102.321	21.8298	34.8473
KS15-01	32	2015	1	20	1	3	23.7232	132.993	103.314	21.8096	34.8444
KS15-01	32	2015	1	20	1	3	23.7232	132.993	104.308	21.8094	34.8428
KS15-01	32	2015	1	20	1	3	23.7232	132.993	105.301	21.7992	34.8418
KS15-01	32	2015	1	20	1	3	23.7232	132.993	106.294	21.789	34.8404
KS15-01	32	2015	1	20	1	3	23.7232	132.993	107.287	21.7888	34.8392
KS15-01	32	2015	1	20	1	3	23.7232	132.993	108.28	21.7786	34.8373
KS15-01	32	2015	1	20	1	3	23.7232	132.993	109.273	21.7784	34.8366
KS15-01	32	2015	1	20	1	3	23.7232	132.993	110.266	21.7682	34.8354
KS15-01	32	2015	1	20	1	3	23.7232	132.993	111.26	21.758	34.833
KS15-01	32	2015	1	20	1	3	23.7232	132.993	112.253	21.7478	34.8326
KS15-01	32	2015	1	20	1	3	23.7232	132.993	113.246	21.7376	34.8341
KS15-01	32	2015	1	20	1	3	23.7232	132.993	114.239	21.7374	34.8351
KS15-01	32	2015	1	20	1	3	23.7232	132.993	115.232	21.7372	34.8348
KS15-01	32	2015	1	20	1	3	23.7232	132.993	116.225	21.7171	34.833
KS15-01	32	2015	1	20	1	3	23.7232	132.993	117.218	21.6969	34.829
KS15-01	32	2015	1	20	1	3	23.7232	132.993	118.211	21.6467	34.8243
KS15-01	32	2015	1	20	1	3	23.7232	132.993	119.204	21.5766	34.8205
KS15-01	32	2015	1	20	1	3	23.7232	132.993	120.197	21.5065	34.8164
KS15-01	32	2015	1	20	1	3	23.7232	132.993	121.19	21.4463	34.8144
KS15-01	32	2015	1	20	1	3	23.7232	132.993	122.184	21.3961	34.8109
KS15-01	32	2015	1	20	1	3	23.7232	132.993	123.177	21.336	34.8099
KS15-01	32	2015	1	20	1	3	23.7232	132.993	124.17	21.3058	34.81
KS15-01	32	2015	1	20	1	3	23.7232	132.993	125.163	21.3056	34.8101
KS15-01	32	2015	1	20	1	3	23.7232	132.993	126.156	21.2955	34.8102
KS15-01	32	2015	1	20	1	3	23.7232	132.993	127.149	21.2753	34.8092
KS15-01	32	2015	1	20	1	3	23.7232	132.993	128.142	21.2251	34.8078
KS15-01	32	2015	1	20	1	3	23.7232	132.993	129.135	21.175	34.807
KS15-01	32	2015	1	20	1	3	23.7232	132.993	130.128	21.1148	34.8055
KS15-01	32	2015	1	20	1	3	23.7232	132.993	131.121	21.0847	34.805
KS15-01	32	2015	1	20	1	3	23.7232	132.993	132.114	21.0545	34.8049
KS15-01	32	2015	1	20	1	3	23.7232	132.993	133.107	21.0543	34.8057
KS15-01	32	2015	1	20	1	3	23.7232	132.993	134.1	21.0441	34.8058
KS15-01	32	2015	1	20	1	3	23.7232	132.993	135.093	21.024	34.8058
KS15-01	32	2015	1	20	1	3	23.7232	132.993	136.086	20.9938	34.8067
KS15-01	32	2015	1	20	1	3	23.7232	132.993	137.079	20.9636	34.8045
KS15-01	32	2015	1	20	1	3	23.7232	132.993	138.072	20.9335	34.8049
KS15-01	32	2015	1	20	1	3	23.7232	132.993	139.065	20.9033	34.8052
KS15-01	32	2015	1	20	1	3	23.7232	132.993	140.058	20.8831	34.8052
KS15-01	32	2015	1	20	1	3	23.7232	132.993	141.051	20.853	34.8055
KS15-01	32	2015	1	20	1	3	23.7232	132.993	142.044	20.8428	34.8057
KS15-01	32	2015	1	20	1	3	23.7232	132.993	143.037	20.8326	34.8059
KS15-01	32	2015	1	20	1	3	23.7232	132.993	144.03	20.8124	34.8064
KS15-01	32	2015	1	20	1	3	23.7232	132.993	145.023	20.8023	34.8063
KS15-01	32	2015	1	20	1	3	23.7232	132.993	146.016	20.7921	34.8058
KS15-01	32	2015	1	20	1	3	23.7232	132.993	147.009	20.7919	34.8059
KS15-01	32	2015	1	20	1	3	23.7232	132.993	148.002	20.7817	34.8064
KS15-01	32	2015	1	20	1	3	23.7232	132.993	148.995	20.7715	34.8082
KS15-01	32	2015	1	20	1	3	23.7232	132.993	149.988	20.7613	34.8097
KS15-01	32	2015	1	20	1	3	23.7232	132.993	150.98	20.7312	34.8119
KS15-01	32	2015	1	20	1	3	23.7232	132.993	151.973	20.681	34.8204
KS15-01	32	2015	1	20	1	3	23.7232	132.993	152.966	20.6609	34.8236
KS15-01	32	2015	1	20	1	3	23.7232	132.993	153.959	20.6207	34.8327
KS15-01	32	2015	1	20	1	3	23.7232	132.993	154.952	20.5606	34.8385
KS15-01	32	2015	1	20	1	3	23.7232	132.993	155.945	20.4405	34.843
KS15-01	32	2015	1	20	1	3	23.7232	132.993	156.938	20.3205	34.8441
KS15-01	32	2015	1	20	1	3	23.7232	132.993	157.931	20.3003	34.8472
KS15-01	32	2015	1	20	1	3	23.7232	132.993	158.924	20.2102	34.8621
KS15-01	32	2015	1	20	1	3	23.7232	132.993	159.917	20.17	34.8696
KS15-01	32	2015	1	20	1	3	23.7232	132.993	160.909	20.1499	34.8713
KS15-01	32	2015	1	20	1	3	23.7232	132.993	161.902	20.1497	34.8724
KS15-01	32	2015	1	20	1	3	23.7232	132.993	162.895	20.1495	34.8732
KS15-01	32	2015	1	20	1	3	23.7232	132.993	163.888	20.1493	34.8741
KS15-01	32	2015	1	20	1	3	23.7232	132.993	164.881	20.1491	34.8745
KS15-01	32	2015	1	20	1	3	23.7232	132.993	165.874	20.139	34.8748
KS15-01	32	2015	1	20	1	3	23.7232	132.993	166.867	20.1388	34.8765
KS15-01	32	2015	1	20	1	3	23.7232	132.993	167.86	20.1386	34.877
KS15-01	32	2015	1	20	1	3	23.7232	132.993	168.852	20.1384	34.8771
KS15-01	32	2015	1	20	1	3	23.7232	132.993	169.845	20.1282	34.8768
KS15-01	32	2015	1	20	1	3	23.7232	132.993	170.838	20.128	34.8807
KS15-01	32	2015	1	20	1	3	23.7232	132.993	171.831	20.1079	34.88
KS15-01	32	2015	1	20	1	3	23.7232	132.993	172.824	20.0877	34.879
KS15-01	32	2015	1	20	1	3	23.7232	132.993	173.816	20.0775	34.8794
KS15-01	32	2015	1	20	1	3	23.7232	132.993	174.809	20.0474	34.8845
KS15-01	32	2015	1	20	1	3	23.7232	132.993	175.802	20.0272	34.891
KS15-01	32	2015	1	20	1	3	23.7232	132.993	176.795	20.017	34.8929
KS15-01	32	2015	1	20	1	3	23.7232	132.993	177.788	20.0169	34.8926
KS15-01	32	2015	1	20	1	3	23.7232	132.993	178.781	20.0067	34.8919
KS15-01	32	2015	1	20	1	3	23.7232	132.993	179.773	19.9965	34.8923
KS15-01	32	2015	1	20	1	3	23.7232	132.993	180.766	19.9764	34.8917
KS15-01	32	2015	1	20	1	3	23.7232	132.993	181.759	19.9362	34.8896
KS15-01	32	2015	1	20	1	3	23.7232	132.993	182.752	19.926	34.8891
KS15-01	32	2015	1	20	1	3	23.7232	132.993	183.744	19.9159	34.8887
KS15-01	32	2015	1	20	1	3	23.7232	132.993	184.737	19.9057	34.8881
KS15-01	32	2015	1	20	1	3	23.7232	132.993	185.73	19.8755	34.8864
KS15-01	32	2015	1	20	1	3	23.7232	132.993	186.723	19.8754	34.8864
KS15-01	32	2015	1	20	1	3	23.7232	132.993	187.715	19.8752	34.8862
KS15-01	32	2015	1	20	1	3	23.7232	132.993	188.708	19.855	34.885
KS15-01	32	2015	1	20	1	3	23.7232	132.993	189.701	19.8448	34.8852
KS15-01	32	2015	1	20	1	3	23.7232	132.993	190.694	19.8147	34.8821
KS15-01	32	2015	1	20	1	3	23.7232	132.993	191.686	19.7546	34.8784
KS15-01	32	2015	1	20	1	3	23.7232	132.993	192.679	19.6845	34.8723
KS15-01	32	2015	1	20	1	3	23.7232	132.993	193.672	19.6344	34.8696
KS15-01	32	2015	1	20	1	3	23.7232	132.993	194.665	19.5942	34.8678
KS15-01	32	2015	1	20	1	3	23.7232	132.993	195.657	19.5641	34.8656
KS15-01	32	2015	1	20	1	3	23.7232	132.993	196.65	19.5539	34.8657
KS15-01	32	2015	1	20	1	3	23.7232	132.993	197.643	19.5438	34.8657
KS15-01	32	2015	1	20	1	3	23.7232	132.993	198.635	19.5336	34.8653
KS15-01	32	2015	1	20	1	3	23.7232	132.993	199.628	19.5234	34.8643
KS15-01	32	2015	1	20	1	3	23.7232	132.993	200.621	19.4933	34.8628
KS15-01	32	2015	1	20	1	3	23.7232	132.993	201.613	19.4831	34.8622
KS15-01	32	2015	1	20	1	3	23.7232	132.993	202.606	19.473	34.862
KS15-01	32	2015	1	20	1	3	23.7232	132.993	203.599	19.4628	34.8614
KS15-01	32	2015	1	20	1	3	23.7232	132.993	204.591	19.4426	34.8599
KS15-01	32	2015	1	20	1	3	23.7232	132.993	205.584	19.4225	34.858
KS15-01	32	2015	1	20	1	3	23.7232	132.993	206.577	19.4023	34.8563
KS15-01	32	2015	1	20	1	3	23.7232	132.993	207.569	19.3722	34.8537
KS15-01	32	2015	1	20	1	3	23.7232	132.993	208.562	19.332	34.8488
KS15-01	37	2015	1	20	14	8	24.2257	134.999	0.994
KS15-01	37	2015	1	20	14	8	24.2257	134.999	1.987
KS15-01	37	2015	1	20	14	8	24.2257	134.999	2.981	20.2194	34.8109
KS15-01	37	2015	1	20	14	8	24.2257	134.999	3.974	20.2193	34.8112
KS15-01	37	2015	1	20	14	8	24.2257	134.999	4.968	20.2191	34.8109
KS15-01	37	2015	1	20	14	8	24.2257	134.999	5.962	20.2189	34.8111
KS15-01	37	2015	1	20	14	8	24.2257	134.999	6.955	20.2187	34.8112
KS15-01	37	2015	1	20	14	8	24.2257	134.999	7.949	20.2085	34.811
KS15-01	37	2015	1	20	14	8	24.2257	134.999	8.942	20.2083	34.8107
KS15-01	37	2015	1	20	14	8	24.2257	134.999	9.936	20.2081	34.8108
KS15-01	37	2015	1	20	14	8	24.2257	134.999	10.93	20.208	34.811
KS15-01	37	2015	1	20	14	8	24.2257	134.999	11.923	20.2078	34.8108
KS15-01	37	2015	1	20	14	8	24.2257	134.999	12.917	20.2076	34.8107
KS15-01	37	2015	1	20	14	8	24.2257	134.999	13.91	20.2074	34.8107
KS15-01	37	2015	1	20	14	8	24.2257	134.999	14.904	20.2072	34.8108
KS15-01	37	2015	1	20	14	8	24.2257	134.999	15.897	20.207	34.8109
KS15-01	37	2015	1	20	14	8	24.2257	134.999	16.891	20.2068	34.8107
KS15-01	37	2015	1	20	14	8	24.2257	134.999	17.884	20.2067	34.8107
KS15-01	37	2015	1	20	14	8	24.2257	134.999	18.878	20.2065	34.8107
KS15-01	37	2015	1	20	14	8	24.2257	134.999	19.872	20.2063	34.8107
KS15-01	37	2015	1	20	14	8	24.2257	134.999	20.865	20.2061	34.8109
KS15-01	37	2015	1	20	14	8	24.2257	134.999	21.859	20.2059	34.8109
KS15-01	37	2015	1	20	14	8	24.2257	134.999	22.852	20.2057	34.8108
KS15-01	37	2015	1	20	14	8	24.2257	134.999	23.846	20.2055	34.8107
KS15-01	37	2015	1	20	14	8	24.2257	134.999	24.839	20.2054	34.8106
KS15-01	37	2015	1	20	14	8	24.2257	134.999	25.833	20.2052	34.8108
KS15-01	37	2015	1	20	14	8	24.2257	134.999	26.826	20.205	34.8108
KS15-01	37	2015	1	20	14	8	24.2257	134.999	27.82	20.2048	34.811
KS15-01	37	2015	1	20	14	8	24.2257	134.999	28.813	20.2046	34.8111
KS15-01	37	2015	1	20	14	8	24.2257	134.999	29.807	20.2044	34.8108
KS15-01	37	2015	1	20	14	8	24.2257	134.999	30.8	20.2042	34.8105
KS15-01	37	2015	1	20	14	8	24.2257	134.999	31.793	20.2141	34.8104
KS15-01	37	2015	1	20	14	8	24.2257	134.999	32.787	20.2139	34.8105
KS15-01	37	2015	1	20	14	8	24.2257	134.999	33.78	20.2137	34.8104
KS15-01	37	2015	1	20	14	8	24.2257	134.999	34.774	20.2135	34.8104
KS15-01	37	2015	1	20	14	8	24.2257	134.999	35.767	20.2133	34.8106
KS15-01	37	2015	1	20	14	8	24.2257	134.999	36.761	20.2131	34.8103
KS15-01	37	2015	1	20	14	8	24.2257	134.999	37.754	20.2129	34.8103
KS15-01	37	2015	1	20	14	8	24.2257	134.999	38.748	20.2128	34.8104
KS15-01	37	2015	1	20	14	8	24.2257	134.999	39.741	20.2126	34.8105
KS15-01	37	2015	1	20	14	8	24.2257	134.999	40.735	20.2124	34.8105
KS15-01	37	2015	1	20	14	8	24.2257	134.999	41.728	20.2122	34.8106
KS15-01	37	2015	1	20	14	8	24.2257	134.999	42.721	20.212	34.8107
KS15-01	37	2015	1	20	14	8	24.2257	134.999	43.715	20.2118	34.8106
KS15-01	37	2015	1	20	14	8	24.2257	134.999	44.708	20.2116	34.8106
KS15-01	37	2015	1	20	14	8	24.2257	134.999	45.702	20.2115	34.8106
KS15-01	37	2015	1	20	14	8	24.2257	134.999	46.695	20.2113	34.8107
KS15-01	37	2015	1	20	14	8	24.2257	134.999	47.688	20.2111	34.8105
KS15-01	37	2015	1	20	14	8	24.2257	134.999	48.682	20.2109	34.8106
KS15-01	37	2015	1	20	14	8	24.2257	134.999	49.675	20.2107	34.8106
KS15-01	37	2015	1	20	14	8	24.2257	134.999	50.669	20.2105	34.8104
KS15-01	37	2015	1	20	14	8	24.2257	134.999	51.662	20.2103	34.8104
KS15-01	37	2015	1	20	14	8	24.2257	134.999	52.655	20.2101	34.8104
KS15-01	37	2015	1	20	14	8	24.2257	134.999	53.649	20.21	34.8103
KS15-01	37	2015	1	20	14	8	24.2257	134.999	54.642	20.2098	34.8104
KS15-01	37	2015	1	20	14	8	24.2257	134.999	55.635	20.2096	34.8104
KS15-01	37	2015	1	20	14	8	24.2257	134.999	56.629	20.2094	34.8106
KS15-01	37	2015	1	20	14	8	24.2257	134.999	57.622	20.2092	34.8106
KS15-01	37	2015	1	20	14	8	24.2257	134.999	58.615	20.209	34.8105
KS15-01	37	2015	1	20	14	8	24.2257	134.999	59.609	20.2089	34.8105
KS15-01	37	2015	1	20	14	8	24.2257	134.999	60.602	20.2087	34.8104
KS15-01	37	2015	1	20	14	8	24.2257	134.999	61.595	20.2085	34.8106
KS15-01	37	2015	1	20	14	8	24.2257	134.999	62.589	20.2083	34.8105
KS15-01	37	2015	1	20	14	8	24.2257	134.999	63.582	20.2081	34.8105
KS15-01	37	2015	1	20	14	8	24.2257	134.999	64.575	20.2079	34.8104
KS15-01	37	2015	1	20	14	8	24.2257	134.999	65.569	20.2077	34.8104
KS15-01	37	2015	1	20	14	8	24.2257	134.999	66.562	20.2076	34.8104
KS15-01	37	2015	1	20	14	8	24.2257	134.999	67.555	20.2074	34.8104
KS15-01	37	2015	1	20	14	8	24.2257	134.999	68.549	20.2072	34.8104
KS15-01	37	2015	1	20	14	8	24.2257	134.999	69.542	20.207	34.8106
KS15-01	37	2015	1	20	14	8	24.2257	134.999	70.535	20.2068	34.8107
KS15-01	37	2015	1	20	14	8	24.2257	134.999	71.528	20.2066	34.8105
KS15-01	37	2015	1	20	14	8	24.2257	134.999	72.522	20.2064	34.8102
KS15-01	37	2015	1	20	14	8	24.2257	134.999	73.515	20.2063	34.8104
KS15-01	37	2015	1	20	14	8	24.2257	134.999	74.508	20.2061	34.8104
KS15-01	37	2015	1	20	14	8	24.2257	134.999	75.501	20.2059	34.8106
KS15-01	37	2015	1	20	14	8	24.2257	134.999	76.495	20.2057	34.8106
KS15-01	37	2015	1	20	14	8	24.2257	134.999	77.488	20.2055	34.8107
KS15-01	37	2015	1	20	14	8	24.2257	134.999	78.481	20.2053	34.8104
KS15-01	37	2015	1	20	14	8	24.2257	134.999	79.474	20.2051	34.8103
KS15-01	37	2015	1	20	14	8	24.2257	134.999	80.468	20.205	34.8105
KS15-01	37	2015	1	20	14	8	24.2257	134.999	81.461	20.2048	34.8106
KS15-01	37	2015	1	20	14	8	24.2257	134.999	82.454	20.2046	34.8104
KS15-01	37	2015	1	20	14	8	24.2257	134.999	83.447	20.2044	34.8104
KS15-01	37	2015	1	20	14	8	24.2257	134.999	84.441	20.2042	34.8105
KS15-01	37	2015	1	20	14	8	24.2257	134.999	85.434	20.204	34.8107
KS15-01	37	2015	1	20	14	8	24.2257	134.999	86.427	20.2038	34.8107
KS15-01	37	2015	1	20	14	8	24.2257	134.999	87.42	20.2036	34.8104
KS15-01	37	2015	1	20	14	8	24.2257	134.999	88.413	20.2035	34.8104
KS15-01	37	2015	1	20	14	8	24.2257	134.999	89.407	20.2033	34.8104
KS15-01	37	2015	1	20	14	8	24.2257	134.999	90.4	20.2031	34.8104
KS15-01	37	2015	1	20	14	8	24.2257	134.999	91.393	20.2029	34.8105
KS15-01	37	2015	1	20	14	8	24.2257	134.999	92.386	20.2027	34.8104
KS15-01	37	2015	1	20	14	8	24.2257	134.999	93.379	20.2025	34.8101
KS15-01	37	2015	1	20	14	8	24.2257	134.999	94.373	20.2023	34.8103
KS15-01	37	2015	1	20	14	8	24.2257	134.999	95.366	20.2021	34.8104
KS15-01	37	2015	1	20	14	8	24.2257	134.999	96.359	20.202	34.8103
KS15-01	37	2015	1	20	14	8	24.2257	134.999	97.352	20.2118	34.8104
KS15-01	37	2015	1	20	14	8	24.2257	134.999	98.345	20.2116	34.8103
KS15-01	37	2015	1	20	14	8	24.2257	134.999	99.338	20.2114	34.8103
KS15-01	37	2015	1	20	14	8	24.2257	134.999	100.331	20.2112	34.8103
KS15-01	37	2015	1	20	14	8	24.2257	134.999	101.325	20.211	34.8104
KS15-01	37	2015	1	20	14	8	24.2257	134.999	102.318	20.2108	34.8105
KS15-01	37	2015	1	20	14	8	24.2257	134.999	103.311	20.2107	34.8104
KS15-01	37	2015	1	20	14	8	24.2257	134.999	104.304	20.2105	34.8103
KS15-01	37	2015	1	20	14	8	24.2257	134.999	105.297	20.2103	34.8104
KS15-01	37	2015	1	20	14	8	24.2257	134.999	106.29	20.2101	34.8103
KS15-01	37	2015	1	20	14	8	24.2257	134.999	107.283	20.2099	34.8103
[truncated: 8,502 more rows]

## Sheet: Bottle
Biogeochemical data collected by Niskin bottles.																	10-9 M=nM
Cruise	Station	Year	Month	Day	Hour (JST)	Minute (JST)	Latitude (oN)	Longitude (oE)	MLD (m)	EZD (m)	SST (oC)	Depth (m)	Potential Temperature (oC)	Salinity	DIC (10-6 M)	nDIC (10-6 M)	N+N (nM)	nN+N (nM)	PO4 (nM)	nPO4 (nM)	TDP (nM)	DOP (nM)	nDOP (nM)	TPP (nM)	Prochlorococcus (cells mL-1)	Synechococcus (cells mL-1)	Eukaryotes (cells mL-1)	Rhizosolenia spp. (cells L-1)
KS14-03	32	2014	4	29	19	29	23.7577	132.976	28		24.1579	0	24.15	35.0236	2021.23	2014.67	5	4.98378	10	9.96756	127.44	117.44	117.059	16.2	5769.23	7.01426	595.043	3
KS14-03	32	2014	4	29	19	29	23.7577	132.976	28		24.1579	10	24.1479	35.0231	2024.61	2018.07	5	4.98385	14	13.9548	115.56	101.56	101.232	16.2	6233.93	17.5357	1172.55	2
KS14-03	32	2014	4	29	19	29	23.7577	132.976	28		24.1579	25	23.8447	35.0133	2026	2020.02	5	4.98525	11	10.9675	133.92	122.92	122.557	14.9	7028.88	16.3666	841.711	0
KS14-03	32	2014	4	29	19	29	23.7577	132.976	28		24.1579	48	23.5	35.0015	2026.49	2021.2	5	4.98693	13	12.966	135	122	121.681	14	6292.38	52.607	1582.89	1
KS14-03	32	2014	4	29	19	29	23.7577	132.976	28		24.1579	74	22.8149	34.9469	2027.12	2024.98	5	4.99472	11	10.9884	116.64	105.64	105.528	11.6	8022.56	19.8737	1409.87	1
KS14-03	32	2014	4	29	19	29	23.7577	132.976	28		24.1579	99	22.2101	34.9201	2033.15	2032.56	17	16.9951	16	15.9954	131.76	115.76	115.727	8.6	13017.3	869.769	3024.32	3
KS14-03	32	2014	4	29	19	29	23.7577	132.976	28		24.1579	124	21.7255	34.887	2037.88	2039.22	387	387.255	43	43.0283	150.12	107.12	107.191	7.7	20809	135.609	2056.35	12
KS14-03	32	2014	4	29	19	29	23.7577	132.976	28		24.1579	149	21.301	34.8755	2052.85	2054.88	712	712.704	64	64.0633	166.32	102.32	102.421	3.8	13227.7	54.9451	917.699	2
KS14-03	32	2014	4	29	19	29	23.7577	132.976	28		24.1579	199	19.8331	34.8456	2073.06	2076.89	2049.39	2053.18	174	174.322	226.8	52.8	52.8976	3.7	4830.49	54.9451	190.554	0
KS14-03	37	2014	4	30	10	32	24.2492	134.983	19	107	23.4779	0	23.65	34.9713	2022.47	2018.93	5	4.99124	11	10.9807	141.48	130.48	130.251	11.9	7951.3	124.976	1619.59	0
KS14-03	37	2014	4	30	10	32	24.2492	134.983	19	107	23.4779	10	23.5979	34.9699	2024.14	2020.67	5	4.99144	10	9.98287	123	113	112.806	10.7	7763.19	177.262	1508.64	0
KS14-03	37	2014	4	30	10	32	24.2492	134.983	19	107	23.4779	25	23.4948	34.9661	2024.3	2021.05	5	4.99198	9	8.98556	165.24	156.24	155.989	13.7	9178.74	345.598	1480.59	8
KS14-03	37	2014	4	30	10	32	24.2492	134.983	19	107	23.4779	50	22.9198	34.9217	2026.4	2025.72	5	4.99832	9	8.99698	143.64	134.64	134.595	17.3	7514.52	670.791	1586.43	1
KS14-03	37	2014	4	30	10	32	24.2492	134.983	19	107	23.4779	75	21.6752	34.8567	2041.55	2044.67	91	91.1391	28	28.0428	154.44	126.44	126.633	16.8	7192.51	985.782	5723.4	1
KS14-03	37	2014	4	30	10	32	24.2492	134.983	19	107	23.4779	99	21.1109	34.8343	2042.33	2046.76	414	414.9	41	41.0891	139.32	98.32	98.5337	20.9	8853.55	340.497	2128.42	1
KS14-03	37	2014	4	30	10	32	24.2492	134.983	19	107	23.4779	125	20.5163	34.7968	2036.25	2042.87	461	462.5	30	30.0976	133.92	103.92	104.258	66.9	9178.74	517.759	876.109	0
KS14-03	37	2014	4	30	10	32	24.2492	134.983	19	107	23.4779	151	20.0519	34.8043	2052.17	2058.4	1157.8	1161.31	92	92.2794	140.4	48.4	48.547	10.8	6564.44	34.4322	263.98	0
KS14-03	37	2014	4	30	10	32	24.2492	134.983	19	107	23.4779	201	19.2436	34.7832	2066.6	2074.14	2398.02	2406.76	175	175.638	272.16	97.16	97.5142	6	5241.35	29.3312	63.7634	0
KS14-03	40	2014	4	30	21	5	23.9982	137.007	14		23.098	0	23.02	34.9773	2038.62	2034.69	5	4.99038	5	4.99038	135	130	129.75	18.8	10501.8	650.003	1366.54	0
KS14-03	40	2014	4	30	21	5	23.9982	137.007	14		23.098	10	22.208	34.93	2037.16	2035.99	5	4.99714	9	8.99485	126.36	117.36	117.293	23.7	7412.49	428.49	2068.48	0
KS14-03	40	2014	4	30	21	5	23.9982	137.007	14		23.098	25	21.2752	34.8728	2041.68	2043.86	5	5.00533	8	8.00853	123.12	115.12	115.243	21.3	7316.85	80.3419	2254.67	0
KS14-03	40	2014	4	30	21	5	23.9982	137.007	14		23.098	50	21.0204	34.8605	2040.06	2042.96	8	8.01136	20	20.0284	126.36	106.36	106.511	20.4	8158.53	339.221	2193.46	1
KS14-03	40	2014	4	30	21	5	23.9982	137.007	14		23.098	75	19.9661	34.8208	2043.54	2048.77	10	10.0256	27	27.0692	132.84	105.84	106.111	20.6	10715.4	4333.36	3374.36	2
KS14-03	40	2014	4	30	21	5	23.9982	137.007	14		23.098	99	19.5519	34.8067	2048.55	2054.63	338	339.003	59	59.1751	171.72	112.72	113.055	16.1	9656.97	1860.62	7775.31	3
KS14-03	40	2014	4	30	21	5	23.9982	137.007	14		23.098	125	19.0875	34.7849	2060.23	2067.64	1793.46	1799.91	161	161.579	244.08	83.08	83.3788	11.1	10036.4	304.789	1045.72	4
KS14-03	40	2014	4	30	21	5	23.9982	137.007	14		23.098	150	18.7633	34.7771	2067.16	2075.06	2490.55	2500.07	244	244.932	275.4	31.4	31.52	15.1	9570.89	54.8365	422.114	0
KS14-03	40	2014	4	30	21	5	23.9982	137.007	14		23.098	199	18.0056	34.7493	2085.02	2094.66	4305.35	4325.26	408	409.887	335.88	3	3.01387	5.3	8129.83	39.5333	8.92688	2
KS14-03	44	2014	5	1	15	30	24.2478	140.25	20	105	22.348	0	22.85	34.9603	2042.27	2039.33	5	4.99281	4	3.99424	115.56	111.56	111.399	41.9	8528.35	783.015	937.322	1
KS14-03	44	2014	5	1	15	30	24.2478	140.25	20	105	22.348	9	22.1882	34.977	2041.55	2037.64	5	4.99042	7	6.98659	115.56	108.56	108.352	20.1	4166.94	251.228	1010.01	0
KS14-03	44	2014	5	1	15	30	24.2478	140.25	20	105	22.348	25	22.045	34.98	2041.32	2037.24	5	4.98999	8	7.98399	103.68	95.68	95.4885	32.3	10045.9	257.186	1104.24	0
KS14-03	44	2014	5	1	15	30	24.2478	140.25	20	105	22.348	49	21.9303	34.9723	2043.93	2040.29	5	4.99109	10	9.98219	105.84	95.84	95.6693	31	8289.24	219.346	952.625	0
KS14-03	44	2014	5	1	15	30	24.2478	140.25	20	105	22.348	76	20.1358	34.8572	2050.78	2053.89	5	5.00757	29	29.0439	147.96	118.96	119.14	14.3	7677.11	905.44	2259.77	0
KS14-03	44	2014	5	1	15	30	24.2478	140.25	20	105	22.348	100	19.3818	34.8173	2065.67	2071.17	1055	1057.81	114	114.304	211.68	97.68	97.9401	21.5	9825.94	357.075	3271.06	0
KS14-03	44	2014	5	1	15	30	24.2478	140.25	20	105	22.348	122	18.7384	34.7806	2072.6	2080.31	2531.56	2540.98	245	245.912	289.44	44.44	44.6053	10	6267.94	92.1264	756.204	1
KS14-03	44	2014	5	1	15	30	24.2478	140.25	20	105	22.348	149	18.304	34.7652	2078.55	2087.2	3362.08	3376.09	325	326.354	312.12	3	3.0125	5.9		42.0838	153.032	0
KS14-03	44	2014	5	1	15	30	24.2478	140.25	20	105	22.348	199	17.3864	34.7204	2089.59	2101	4859.5	4886.04	461	463.517	449.28	3	3.01638	51.6	7645.23	54.8365	22.9548	0
RF14-09	32	2014	11	24	1	25	23.7463	132.994	91	94	25.0078	0	25.11	34.7688	2008.31	2016.47	9.58	9.61891	6.47	6.49628	87.48	81.01	81.339	13.3	60053.1	1795.88	1279.77	3
RF14-09	32	2014	11	24	1	25	23.7463	132.994	91	94	25.0078	12	25.1074	34.7681	2006.78	2014.97	14.73	14.7901	8.21	8.24351	117.72	109.51	109.957	16	41893.8	2099.09	1050.82	2
RF14-09	32	2014	11	24	1	25	23.7463	132.994	91	94	25.0078	26	25.1143	34.7685	2009.64	2017.82	6.57	6.59674	10.63	10.6733	124.2	113.57	114.032	16.1	49499.6	1211.94	1038.99	15
RF14-09	32	2014	11	24	1	25	23.7463	132.994	91	94	25.0078	52	25.1086	34.7681	2012.2	2020.42	7.07	7.09885	16.14	16.2059	117.72	101.58	101.995	15.2	81771.5	2017.47	743.481	2
RF14-09	32	2014	11	24	1	25	23.7463	132.994	91	94	25.0078	76	25.1034	34.7673	2007.4	2015.64	9.91	9.95067	15.02	15.0816	123.12	108.1	108.544	11.6	62868.2	7476.9	1071.23	1
RF14-09	32	2014	11	24	1	25	23.7463	132.994	91	94	25.0078	103	23.1088	34.7555	2029.02	2038.04	121.29	121.829	39.9	40.0774	104.76	64.86	65.1483	14.4	46028.2	2090.16	1724.16	5
RF14-09	32	2014	11	24	1	25	23.7463	132.994	91	94	25.0078	127	20.9156	34.8088	2054.9	2060.87	959.61	962.4	111.46	111.784	76.68	3	3.00872	6.4	23310.3	937.063	519.586	1
RF14-09	32	2014	11	24	1	25	23.7463	132.994	91	94	25.0078	152	20.0617	34.8003	2063.54	2070.04	953.7	956.706	127.25	127.651	211.68	84.43	84.6961	5.7	8863.81	1282.27	378.376	4
RF14-09	32	2014	11	24	1	25	23.7463	132.994	91	94	25.0078	204	18.7437	34.7727	2081.19	2089.41	4335.39	4352.51	270.16	271.227	371.52	101.36	101.76	3.7	381.301	3209.07	8.95673	0
RF14-09	37	2014	11	24	22	37	24.2448	134.981	66		25.8278	0	25.82	34.644	1998.49	2013.83	10	10.0768	8	8.06142	98.28	90.28	90.9732	13.2	16581.5	1013.25	959.715	4
RF14-09	37	2014	11	24	22	37	24.2448	134.981	66		25.8278	11	25.8275	34.6438	2001.45	2016.83	7	7.05379	13	13.0999	132.84	119.84	120.761	14.1	21944.8	1293.12	1222.98	2
RF14-09	37	2014	11	24	22	37	24.2448	134.981	66		25.8278	26	25.8142	34.644	1999	2014.35	7	7.05375	11	11.0845	127.44	116.44	117.334	13	15684.5	1708.86	905.44	1
RF14-09	37	2014	11	24	22	37	24.2448	134.981	66		25.8278	51	25.8186	34.6461	1996.87	2012.08	7	7.05332	14	14.1066	120.96	106.96	107.775	14.2	12686.5	1501.6	873.537	3
RF14-09	37	2014	11	24	22	37	24.2448	134.981	66		25.8278	75	25.5534	34.6689	2003.3	2017.23	82	82.5703	14	14.0974	128.52	114.52	115.316	14.4				0
RF14-09	37	2014	11	24	22	37	24.2448	134.981	66		25.8278	101	21.6801	34.8755	2052.13	2054.16	350	350.346	59	59.0584	170.64	111.64	111.75	10.8	31774.6	424.664	1253.59	1
RF14-09	37	2014	11	24	22	37	24.2448	134.981	66		25.8278	126	20.5761	34.8656	2071.26	2073.9	1013	1014.29	112	112.143	206.28	94.28	94.4001	10.6	12861.1	559.843	397.884	1
RF14-09	37	2014	11	24	22	37	24.2448	134.981	66		25.8278	152	19.9418	34.8433	2068.48	2072.44	1998.09	2001.91	158	158.302	239.76	81.76	81.9165	7.2	5844.55	822.548	149.206	0
RF14-09	37	2014	11	24	22	37	24.2448	134.981	66		25.8278	203	18.4543	34.787	2082.81	2090.17	3720.76	3733.92	246	246.87	287.28	41.28	41.426	4.7	139.725	5023.45	16.6339	0
RF14-09	40	2014	11	25	14	14	23.9918	136.996	14	92	25.1178	0	25.12	34.7824	2013.95	2021.34	35	35.1284	29	29.1064	126.36	97.36	97.7172	15.7	11099.9	803.419	651.662	14
RF14-09	40	2014	11	25	14	14	23.9918	136.996	14	92	25.1178	11	24.9576	34.7798	2018.45	2026	82	82.307	10	10.0374	102.6	92.6	92.9467	12.3	18754.1	1627.24	650.387	5
RF14-09	40	2014	11	25	14	14	23.9918	136.996	14	92	25.1178	27	24.8741	34.7872	2019.23	2026.36	29	29.1024	10	10.0353	108	98	98.3459	15.3	15208.8	2193.46	677.167	1
RF14-09	40	2014	11	25	14	14	23.9918	136.996	14	92	25.1178	51	24.519	34.8264	2022.47	2027.32	32	32.0768	18	18.0432	111.24	93.24	93.4638	20.3	69051.2	2973.41	636.614	4
RF14-09	40	2014	11	25	14	14	23.9918	136.996	14	92	25.1178	76	21.725	34.9776	2047.64	2043.69	74	73.857	30	29.942	131.76	101.76	101.563	13.3	34077.7	855.705	288.211	0
RF14-09	40	2014	11	25	14	14	23.9918	136.996	14	92	25.1178	101	20.5908	34.8737	2065.92	2068.07	793	793.825	97	97.101	187.92	90.92	91.0146	6.7	12516.8	304.789	359.626	1
RF14-09	40	2014	11	25	14	14	23.9918	136.996	14	92	25.1178	126	19.4171	34.8154	2068.83	2074.45	979	981.66	127	127.345	236.52	109.52	109.818	6.3	3994.14	913.092	118.6	3
RF14-09	40	2014	11	25	14	14	23.9918	136.996	14	92	25.1178	153	18.7228	34.7928	2075.9	2082.9	2664.83	2673.81	163	163.549	276.48	113.48	113.862	6.2	1081.26	357.493	55.1919	0
RF14-09	40	2014	11	25	14	14	23.9918	136.996	14	92	25.1178	202	18.1149	34.7647	2077.29	2085.98	3351.96	3365.97	174	174.727	355.32	181.32	182.078	5	141.555	1032.97	11.4774	0
RF14-09	44	2014	11	26	20	51	24.2413	140.253	52	81	25.0078	0	25.27	34.6293	2006.99	2023.26	19	19.154	8	8.06485	105.84	97.84	98.6331	16.6	10473.5	2932.19	597.607	0
RF14-09	44	2014	11	26	20	51	24.2413	140.253	52	81	25.0078	11	24.9376	34.6328	2004.83	2020.88	44	44.3522	10	10.08	97.2	87.2	87.8979	13.5	5576.75	2289.11	730.729	5
RF14-09	44	2014	11	26	20	51	24.2413	140.253	52	81	25.0078	26	24.8844	34.6325	2009.16	2025.26	20	20.1603	10	10.0801	86.4	76.4	77.0122	13.1	12043.6	2384.75	635.083	1
RF14-09	44	2014	11	26	20	51	24.2413	140.253	52	81	25.0078	51	24.8589	34.6355	2009.4	2025.32	22	22.1744	13	13.103	93.96	80.96	81.6016	14.2		1897.6		1
RF14-09	44	2014	11	26	20	51	24.2413	140.253	52	81	25.0078	75	21.9151	34.752	2037.36	2046.62	6	6.02728	19	19.0864	117.72	98.72	99.1688	18.3	55674.3	4074.98	1266.04	5
RF14-09	44	2014	11	26	20	51	24.2413	140.253	52	81	25.0078	101	19.2517	34.7866	2058.93	2066.23	584	586.072	72	72.2554	162	90	90.3193	12.4	40170.9	775.363	1064.85	0
RF14-09	44	2014	11	26	20	51	24.2413	140.253	52	81	25.0078	125	18.3581	34.7728	2078.62	2086.82	2572.78	2582.93	203	203.801	258.12	55.12	55.3375	6.6		0		0
RF14-09	44	2014	11	26	20	51	24.2413	140.253	52	81	25.0078	152	17.784	34.7402	2080.71	2090.88	3833.99	3852.73	296	297.447	336.96	40.96	41.1602	4.6	1643.5	1246.57	111.586	0
RF14-09	44	2014	11	26	20	51	24.2413	140.253	52	81	25.0078	201	17.0865	34.7115	2086.64	2098.57	4767.53	4794.8	332	333.899	371.52	39.52	39.746	3.4	105.592	1475.23	6.12129	0
KS15-01	32	2015	1	20	1	3	23.7232	132.993	66	105	22.918	0	22.88	34.9653	2028.34	2025.13	32	31.9494	4	3.99367	104.76	100.76	100.601	14.2	18796.5	2413.9	1288.93	1
KS15-01	32	2015	1	20	1	3	23.7232	132.993	66	105	22.918	11	22.8977	34.9649	2026.47	2023.29	18	17.9717	7	6.98901	117.72	110.72	110.546	14.2	15381	2610.47	913.092	1
KS15-01	32	2015	1	20	1	3	23.7232	132.993	66	105	22.918	26	22.8847	34.9654	2025.06	2021.85	51	50.9192	12	11.981	108	96	95.8479	14.3	18923.5	1753.92	968.083	1
KS15-01	32	2015	1	20	1	3	23.7232	132.993	66	105	22.918	50	22.8898	34.9639	2025.66	2022.53	30	29.9538	12	11.9815	113.4	101.4	101.244	20.7	27122.4	1136.26	803.419	2
KS15-01	32	2015	1	20	1	3	23.7232	132.993	66	105	22.918	76	22.6645	34.9416	2028.42	2026.58	9	8.99186	18	17.9837	119.88	101.88	101.788	11.6	51019.6	1949.88	922.019	1
KS15-01	32	2015	1	20	1	3	23.7232	132.993	66	105	22.918	101	21.9899	34.8686	2032.68	2035.1	33	33.0392	21	21.0249	127.44	106.44	106.566	10.2	15304.5	1318.63	609.578	1
KS15-01	32	2015	1	20	1	3	23.7232	132.993	66	105	22.918	124	21.7255	34.8293	2032.05	2036.76	845	846.958	37	37.0857	135	98	98.2271	20.9	1277.82	1805.78	827.649	0
KS15-01	32	2015	1	20	1	3	23.7232	132.993	66	105	22.918	150	21.0111	34.8083	2038.56	2044.52	605	606.768	61	61.1782	155.52	94.52	94.7962	7.2	1584.98	997.832	360.719	1
KS15-01	32	2015	1	20	1	3	23.7232	132.993	66	105	22.918	201	19.663	34.8737	2068.47	2070.62	898	898.935	95	95.0989	174.96	79.96	80.0432	5.4	3130.78	946.249	119.875	0
KS15-01	37	2015	1	20	14	8	24.2257	134.999	125	96	20.2081	0	20.27	34.8239	2045.63	2050.69	18	18.0445	15	15.0371	109.08	94.08	94.3126	16.7	16872.2	5858.87	3165.61	1
KS15-01	37	2015	1	20	14	8	24.2257	134.999	125	96	20.2081	10	20.2581	34.8219	2046.35	2051.53	10	10.0253	22	22.0557	118.8	96.8	97.0449	14.1	13643.1	2278.91	2766.46	0
KS15-01	37	2015	1	20	14	8	24.2257	134.999	125	96	20.2081	26	20.2151	34.8127	2047.59	2053.31	17	17.0475	19	19.0531	113.4	94.4	94.6638	14.7	20870.9	2076.32	2325.89	0
KS15-01	37	2015	1	20	14	8	24.2257	134.999	125	96	20.2081	52	20.2003	34.8092	2045.45	2051.37	24	24.0695	20	20.0579	110.16	90.16	90.4211	16.1	24759.3	1909.08	2342.67	0
KS15-01	37	2015	1	20	14	8	24.2257	134.999	125	96	20.2081	76	20.1958	34.8075	2044.53	2050.55	26	26.0766	19	19.056	114.48	95.48	95.7612	14.5	24893.5	1978.6	2015.95	0
KS15-01	37	2015	1	20	14	8	24.2257	134.999	125	96	20.2081	103	20.1907	34.8072	2044.33	2050.36	28	28.0827	21	21.062	108	87	87.2569	15.3	16974.6	1927.45	1915.81	0
KS15-01	37	2015	1	20	14	8	24.2257	134.999	125	96	20.2081	127	20.1163	34.804	2043.74	2049.96	203	203.618	26	26.0792	122.04	96.04	96.3325	14.5	20698.6	2730.43	2003.09	6
KS15-01	37	2015	1	20	14	8	24.2257	134.999	125	96	20.2081	152	18.693	34.7775	2080.21	2088.13	3136.3	3148.25	240	240.914	284.04	44.04	44.2078	7.4	297.563	533.723	25.1905	0
KS15-01	37	2015	1	20	14	8	24.2257	134.999	125	96	20.2081	202	17.6855	34.7395	2085.16	2095.4	3721.31	3739.58	292	293.433	346.68	54.68	54.9484	6.6	810.642	1075.51	40.1308	0
KS15-01	40	2015	1	21	6	14	23.9748	137.006	74	105	22.188	0	23.08	34.9477	2022.87	2020.69	12	11.9871	8	7.99137	114.48	106.48	106.365	17.1	9563.12	3459.92	353.365	0
KS15-01	40	2015	1	21	6	14	23.9748	137.006	74	105	22.188	11	23.0777	34.948	2021.44	2019.24	9	8.99021	14	13.9848	124.2	110.2	110.08	16.1	14655.8	4039.49	1096.56	0
KS15-01	40	2015	1	21	6	14	23.9748	137.006	74	105	22.188	26	22.5147	34.9264	2025.11	2024.16	10	9.9953	15	14.993	117.72	102.72	102.672	16.5	18532.2	1791.75	1328.83	0
KS15-01	40	2015	1	21	6	14	23.9748	137.006	74	105	22.188	52	22.3795	34.9199	2026.6	2026.03	11	10.9969	17	16.9952	112.32	95.32	95.293	21.1	15001.1	2308.19	1519.03	1
KS15-01	40	2015	1	21	6	14	23.9748	137.006	74	105	22.188	76	21.4152	34.8482	2046.7	2050.33	299	299.53	53	53.094	124.2	71.2	71.3263	15.2	10098.1	1151.58	2186.72	1
KS15-01	40	2015	1	21	6	14	23.9748	137.006	74	105	22.188	102	20.2809	34.8363	2063.79	2068.16	1038	1040.2	103	103.218	174.96	71.96	72.1122	7.9	14262.2	726.606	498.244	0
KS15-01	40	2015	1	21	6	14	23.9748	137.006	74	105	22.188	127	19.267	34.8113	2068.99	2074.86	1947.14	1952.66	162	162.459	258.12	96.12	96.3925	7.3	2541.92	291.244	129.25	1
KS15-01	40	2015	1	21	6	14	23.9748	137.006	74	105	22.188	150	18.8133	34.7962	2077	2083.79	2828.78	2838.03	206	206.674	265.68	59.68	59.8752	7	752.461	582.602	55.5615	0
KS15-01	40	2015	1	21	6	14	23.9748	137.006	74	105	22.188	200	17.9655	34.753	2086.78	2096.21	4407.9	4427.82	310	311.4	371.52	61.52	61.7979	5.1	95.6451	1063.57	7.65161	0
RF15-06	32	2015	7	2	17	6	23.777	132.997	22	96	30.2875	0	30.87	35.1172	2015.66	2003.76	24	23.8584	7	6.9587	131.76	124.76	124.024	11.45	7810.24	4452.86	391.912	0
RF15-06	32	2015	7	2	17	6	23.777	132.997	22	96	30.2875	12	30.127	35.1208	2015.55	2003.45	6	5.96399	9	8.94598	132.84	123.84	123.097	16.7	12848.9	1776.27	362.085	0
RF15-06	32	2015	7	2	17	6	23.777	132.997	22	96	30.2875	27	28.1036	34.9611	2009.9	2006.97	13	12.981	8	7.98831	126.36	118.36	118.187	21.4	15449.4	4635.45	391.478	2
RF15-06	32	2015	7	2	17	6	23.777	132.997	22	96	30.2875	51	24.9289	35.0267	2022.32	2015.58	7	6.97668	10	9.96668	120.96	110.96	110.59	21	10711	4451.73	406.413	0
RF15-06	32	2015	7	2	17	6	23.777	132.997	22	96	30.2875	77	22.3045	34.9737	2041.06	2037.34	6	5.98907	11	10.98	113.4	102.4	102.213	22.6	489.703	4965.89	753.683	0
RF15-06	32	2015	7	2	17	6	23.777	132.997	22	96	30.2875	102	20.5707	34.9046	2052.66	2052.98	33	33.0051	24	24.0037	127.44	103.44	103.456	13.9	59033.2	2400.65	1798.59	1
RF15-06	32	2015	7	2	17	6	23.777	132.997	22	96	30.2875	126	19.7368	34.8672	2060.95	2063.48	716	716.879	77	77.0945	173.88	96.88	96.9989	10.7	22220.3	6980.82	608.303	2
RF15-06	32	2015	7	2	17	6	23.777	132.997	22	96	30.2875	153	19.0725	34.836	2068.83	2073.23	1937.03	1941.15	133	133.283	226.8	93.8	93.9993	6.3	3759.49	2310.79	104.572	2
RF15-06	32	2015	7	2	17	6	23.777	132.997	22	96	30.2875	203	18.3844	34.8183	2072.64	2078.1	2552.36	2559.08	146	146.385	257.04	111.04	111.332	5.5	78.6124	4966.56	8.73471	0
RF15-06	37	2015	7	1	23	7	24.25	134.997	31	94	29.4675	0	29.46	34.9334	2004.27	2002.93	31	30.9792	11	10.9926	127	116	115.922	16.5	16108.4	5182.23	513.006	2
RF15-06	37	2015	7	1	23	7	24.25	134.997	31	94	29.4675	12	29.467	34.9327	2006.92	2005.62	9	8.99415	5	4.99675	117	112	111.927	17.4	14314.6	3171.56	332.748	0
RF15-06	37	2015	7	1	23	7	24.25	134.997	31	94	29.4675	26	29.4136	34.9447	2007.08	2005.08	7	6.99305	10	9.99007	129	119	118.882	14.9	13024.2	3858.74	358.511	1
RF15-06	37	2015	7	1	23	7	24.25	134.997	31	94	29.4675	50	24.3793	34.9937	2023.92	2019.08	13	12.9689	8	7.98087	106	98	97.7656	15	11955.6	8102.51	381.214	1
RF15-06	37	2015	7	1	23	7	24.25	134.997	31	94	29.4675	76	22.3347	34.9438	2037.41	2035.44	5	4.99516	8	7.99226	99	91	90.912	16.9	23975.6	4733.46	582.39	1
RF15-06	37	2015	7	1	23	7	24.25	134.997	31	94	29.4675	100	21.0107	34.9139	2047.32	2047.09	69	68.9923	26	25.9971	117	91	90.9898	16.3	16574.7	2262.33	2258.5	0
RF15-06	37	2015	7	1	23	7	24.25	134.997	31	94	29.4675	125	20.1166	34.8822	2064.76	2066.41	368.872	369.166	96	96.0765	166	70	70.0558	12.5	30967.1	2031.58	1164.92	0
RF15-06	37	2015	7	1	23	7	24.25	134.997	31	94	29.4675	151	19.3426	34.851	2063.48	2066.98	740	741.253	77	77.1304	170	93	93.1574	8.8	14820.4	3125.58	382.58	2
RF15-06	37	2015	7	1	23	7	24.25	134.997	31	94	29.4675	200	18.4847	34.8269	2061.94	2066.86	1168.53	1171.32	134	134.32	232	98	98.2338	7.6	521.407	5151.11	17.7569	0
RF15-06	40	2015	7	1	7	48	24.0263	137.013	24	105	30.5075	0	30.57	35.11	2005.63	1994.21	7	6.96013	7	6.96013	142.56	135.56	134.788	12.4	13828.1	1342.88	340.214	0
RF15-06	40	2015	7	1	7	48	24.0263	137.013	24	105	30.5075	11	30.5272	35.1127	2008.21	1996.62	7	6.95959	21	20.8788	150.12	129.12	128.375	14.4	17336	1323.73	414.462	2
RF15-06	40	2015	7	1	7	48	24.0263	137.013	24	105	30.5075	25	29.6138	35.1073	2009.65	1998.35	8	7.95504	14	13.9213	143.64	129.64	128.911	15.1	15189.7	1883.57	339.221	1
RF15-06	40	2015	7	1	7	48	24.0263	137.013	24	105	30.5075	50	26.2887	34.991	2009.46	2004.81	8	7.98148	16	15.963	136.08	120.08	119.802	21.3	16884.3	1679.29	365.652	0
RF15-06	40	2015	7	1	7	48	24.0263	137.013	24	105	30.5075	75	24.8836	35.1977	2027.92	2011.34	7	6.94278	14	13.8856	114.48	100.48	99.6587	14.4	18163.1	3254.63	203.414	0
RF15-06	40	2015	7	1	7	48	24.0263	137.013	24	105	30.5075	100	23.4891	35.1377	2042.17	2028.94	8	7.94816	16	15.8963	112.32	96.32	95.6958	12.9	119.887	146.333	163.963	0
RF15-06	40	2015	7	1	7	48	24.0263	137.013	24	105	30.5075	126	21.845	35.111	2062.94	2051.13	172	171.015	48	47.7252	156.6	108.6	107.978	13.1	4203.28	418.288	548.365	0
RF15-06	40	2015	7	1	7	48	24.0263	137.013	24	105	30.5075	150	20.3617	34.9209	2069.51	2068.86	813	812.746	103	102.968	189	86	85.9732	8.8	22211.3	1254.86	298.413	0
RF15-06	40	2015	7	1	7	48	24.0263	137.013	24	105	30.5075	200	18.6445	34.8175	2075.68	2081.2	2746.94	2754.24	194	194.515	263.52	69.52	69.7047	6.4	2078.69	7779.13	35.7075	0
RF15-06	44	2015	6	30	12	3	24.2525	140.286	21	110	30.1775	0	30.4	35.2818	2029.29	2007.91	7	6.92623	6	5.93677	127.44	121.44	120.16	13.5	15902.6	2669.14	417.013	4
RF15-06	44	2015	6	30	12	3	24.2525	140.286	21	110	30.1775	11	30.2772	35.2756	2018.34	1997.42	7	6.92745	17	16.8238	154.44	137.44	136.016	14.6	11578.9	1711.33	241.341	0
RF15-06	44	2015	6	30	12	3	24.2525	140.286	21	110	30.1775	27	30.0132	35.2426	2017.64	1998.6	8	7.9245	30	29.7169	168.48	138.48	137.173	14.9	12853.4	11851.1	274.183	3
RF15-06	44	2015	6	30	12	3	24.2525	140.286	21	110	30.1775	52	26.5281	34.9864	2014.63	2010.23	8	7.98253	18	17.9607	141.48	123.48	123.21	14.6	14234.5	2979.03	360.901	0
RF15-06	44	2015	6	30	12	3	24.2525	140.286	21	110	30.1775	75	25.3534	35.1911	2025.17	2008.99	6	5.95207	16	15.8722	129.6	113.6	112.693	15.4	58927.1	805.688	259.377	0
RF15-06	44	2015	6	30	12	3	24.2525	140.286	21	110	30.1775	101	23.7787	35.0936	2037.73	2027.07	20	19.8954	26	25.864	142.56	116.56	115.95	15.8	9405.1	858.255	695.021	0
RF15-06	44	2015	6	30	12	3	24.2525	140.286	21	110	30.1775	123	22.8048	35.1395	2052.3	2038.89	9	8.94122	29	28.8106	130.68	101.68	101.016	13.5	49838.6	375.416	161.916	0
RF15-06	44	2015	6	30	12	3	24.2525	140.286	21	110	30.1775	150	21.2208	34.9903	2063	2058.26	560	558.715	75	74.8279	182.52	107.52	107.273	8.1	12113.8	892.688	121.15	0
RF15-06	44	2015	6	30	12	3	24.2525	140.286	21	110	30.1775	199	18.8744	34.838	2084.92	2089.23	2951.81	2957.92	239	239.494	298.08	59.08	59.2021	7.4	1669.44	3527.01	23.7137	0
RF15-09	32	2015	11	20	23	56	23.7288	132.997	49	100	26.7577	0	26.76	34.9097	2008.33	2008.35	7	7.00006	5	5.00004	116.64	111.64	111.641	14.5	21744.3	2557.17	592.234	0
RF15-09	32	2015	11	20	23	56	23.7288	132.997	49	100	26.7577	11	26.7675	34.91	2008.02	2008.02	7	7	10	10	105.84	95.84	95.84	12	13368.6	5112.55	593	0
RF15-09	32	2015	11	20	23	56	23.7288	132.997	49	100	26.7577	25	26.7543	34.9064	2009.66	2009.87	9	9.00093	18	18.0019	132.84	114.84	114.852	10.4	13028.2	3509.94	605.866	1
RF15-09	32	2015	11	20	23	56	23.7288	132.997	49	100	26.7577	52	26.3982	34.8726	2009.72	2011.88	11	11.0118	15	15.0161	116.64	101.64	101.749	14.3	13503.3	3167.88	753.567	1
RF15-09	32	2015	11	20	23	56	23.7288	132.997	49	100	26.7577	74	26.1333	34.8417	2013.22	2017.17	10	10.0196	20	20.0392	130.68	110.68	110.897	13.9	16748.4	4150.1	721.822	0
RF15-09	32	2015	11	20	23	56	23.7288	132.997	49	100	26.7577	100	23.4192	34.8652	2047.74	2050.37	977	978.255	93	93.1195	194.4	101.4	101.53	14.8	44637.7	1754.66	951.443	0
RF15-09	32	2015	11	20	23	56	23.7288	132.997	49	100	26.7577	126	21.0357	34.8903	2069.2	2070.36	2151.25	2152.46	151	151.085	244.08	93.08	93.1326	17.4	5080.4	716.349	92.347	0
RF15-09	32	2015	11	20	23	56	23.7288	132.997	49	100	26.7577	151	19.862	34.8533	2074.79	2078.16	2305.55	2309.3	173	173.281	253.8	80.8	80.9314	40.6	11820.5	2684.44	145.381	1
RF15-09	32	2015	11	20	23	56	23.7288	132.997	49	100	26.7577	202	18.2547	34.8058	2081.3	2087.53	3331.47	3341.45	231	231.692	438.48	207.48	208.101	15.7	1865.79	4600.39	37.6926	0
RF15-09	37	2015	11	20	2	59	24.2598	134.996	54	107	27.3177	0	27.32	34.8385	2004.6	2008.72	10	10.0205	6	6.01231	111.24	105.24	105.456	16.8	16391	1539.25	443.793	0
RF15-09	37	2015	11	20	2	59	24.2598	134.996	54	107	27.3177	12	27.3272	34.8384	2002.45	2006.57	10	10.0206	14	14.0288	114.48	100.48	100.687	5.5	24600.4	1855.29	410.646	2
RF15-09	37	2015	11	20	2	59	24.2598	134.996	54	107	27.3177	26	27.3239	34.8389	2003.89	2007.98	8	8.01633	19	19.0388	115.56	96.56	96.7571	5.6	11992.3	2276.35	481.414	0
RF15-09	37	2015	11	20	2	59	24.2598	134.996	54	107	27.3177	52	26.6881	34.7591	2006.31	2015.02	29	29.1259	20	20.0868	113.4	93.4	93.8055	11.1	18846.4	1403.44	507.544	0
RF15-09	37	2015	11	20	2	59	24.2598	134.996	54	107	27.3177	77	22.9442	34.8564	2041.35	2044.49	11	11.0169	28	28.0431	113.4	85.4	85.5313	10.4	66745.8	4366.52	1441.9	0
RF15-09	37	2015	11	20	2	59	24.2598	134.996	54	107	27.3177	103	20.9202	34.9391	2070.56	2068.84	1639.16	1637.79	131	130.891	193.32	62.32	62.2681	2.3	7005.92	1114.18	126.184	0
RF15-09	37	2015	11	20	2	59	24.2598	134.996	54	107	27.3177	127	19.9065	34.8638	2073.76	2076.5	2459.24	2462.5	164	164.217	240.84	76.84	76.9418	2.4	3067.11	993.933	23.265	0
RF15-09	37	2015	11	20	2	59	24.2598	134.996	54	107	27.3177	152	19.1226	34.8333	2079.45	2084.03	2664.65	2670.52	184	184.405	263.52	79.52	79.6951	2.3	7455.22	2447.24	85.443	0
RF15-09	37	2015	11	20	2	59	24.2598	134.996	54	107	27.3177	203	18.0548	34.7887	2087.31	2094.59	4028.65	4042.7	274	274.955	328.32	54.32	54.5094	1.8	163.297	5471.21	1.5552	0
RF15-09	40	2015	11	19	9	43	24.0016	136.996	51	89	27.6877	0	27.86	34.8369	2003.24	2007.44	8	8.01679	7	7.01469	100.44	93.44	93.6361	16	19570.7	355.733	355.733	1
RF15-09	40	2015	11	19	9	43	24.0016	136.996	51	89	27.6877	11	27.8074	34.8406	2000.92	2004.91	7	7.01394	26	26.0518	128.52	102.52	102.724	10.6	14455.2	717.976	717.976	0
RF15-09	40	2015	11	19	9	43	24.0016	136.996	51	89	27.6877	26	27.7639	34.8422	2002.07	2005.97	8	8.01557	27	27.0525	122.04	95.04	95.2249	9.7	11468.5	488.428	488.428	0
RF15-09	40	2015	11	19	9	43	24.0016	136.996	51	89	27.6877	52	27.5878	34.81	2004.8	2010.56	10	10.0287	35	35.1005	136.08	101.08	101.37	10.7	14035.6	399.159	399.159	1
RF15-09	40	2015	11	19	9	43	24.0016	136.996	51	89	27.6877	76	24.5236	34.876	2031.85	2033.83					128.52			10.8	41918	426.914	426.914	0
RF15-09	40	2015	11	19	9	43	24.0016	136.996	51	89	27.6877	106	22.2487	34.9197	2055.15	2054.57	296	295.918	61	60.9831	154.44	93.44	93.414	10.8	26706.4	1349.91	1349.91	0
RF15-09	40	2015	11	19	9	43	24.0016	136.996	51	89	27.6877	126	20.8359	34.946	2071.75	2069.62	998	996.972	112	111.885	186.84	74.84	74.7629	7	13744.6	387.733	387.733	0
RF15-09	40	2015	11	19	9	43	24.0016	136.996	51	89	27.6877	154	19.7416	34.902	2078	2078.48	1977.78	1978.24	169	169.039	255.96	86.96	86.9799	5	6775.5	206.593	206.593	0
RF15-09	40	2015	11	19	9	43	24.0016	136.996	51	89	27.6877	202	18.3945	34.814	2082.87	2088.61	3146.85	3155.53	216	216.596	294.84	78.84	79.0574	2.5	188.048	9.72662	9.72662	0
RF15-09	44	2015	11	18	11	41	24.2571	140.257	95	107	28.3476	0	28.42	34.9782	1999.92	1996.02	6	5.9883	4	3.9922	131.76	127.76	127.511	8.1	16043.2	1385.48	329.051	10
RF15-09	44	2015	11	18	11	41	24.2571	140.257	95	107	28.3476	10	28.3876	34.9764	1999.12	1995.32	6	5.98861	12	11.9772	141.48	129.48	129.234	6.7	16668.7	1563.94	348.965	23
RF15-09	44	2015	11	18	11	41	24.2571	140.257	95	107	28.3476	25	28.324	34.9744	1999.25	1995.57	6	5.98895	18	17.9669	142.56	124.56	124.331	11.8	15122.5	1525.04	357.515	0
RF15-09	44	2015	11	18	11	41	24.2571	140.257	95	107	28.3476	50	28.318	34.975	1999.78	1996.06	6	5.98885	18	17.9665	140.4	122.4	122.173	9.5	23950.8	1971.56	331.57	1
RF15-09	44	2015	11	18	11	41	24.2571	140.257	95	107	28.3476	76	28.3018	34.9722	2000.39	1996.83	6	5.98933	23	22.9591	142.56	119.56	119.347	9.2	11706.7	1820.29	327.926	1
RF15-09	44	2015	11	18	11	41	24.2571	140.257	95	107	28.3476	100	25.9675	35.1707	2031.31	2016.25	6	5.95553	20	19.8518	139.32	119.32	118.436	7	8030.36	1517.57	545.815	0
RF15-09	44	2015	11	18	11	41	24.2571	140.257	95	107	28.3476	126	23.8334	35.1252	2045.64	2033.11	22	21.8652	30	29.8162	126.36	96.36	95.7696	3.6	24079.8	1297.52	825.397	0
RF15-09	44	2015	11	18	11	41	24.2571	140.257	95	107	28.3476	150	22.03	35.0301	2064.96	2057.88	565	563.063	66	65.7737	159.84	93.84	93.5183	2.7	14846.8	3242.7	398.411	1
RF15-09	44	2015	11	18	11	41	24.2571	140.257	95	107	28.3476	202	19.2034	34.8849	2087.58	2089.08	2931.16	2933.27	236	236.17	282.96	46.96	46.9938	3.8	1076.33	1902.7	137.729	0
KS16-01	32	2016	1	17	20	51	23.7663	132.981	25		23.9779	0	23.81	34.9415	2021.82	2020	6	5.99459	10	9.99098	113.4	103.4	103.307	13.4	6947.66	6850.74	689.92	0
KS16-01	32	2016	1	17	20	51	23.7663	132.981	25		23.9779	12	23.8075	34.9414	2029.81	2027.98	6	5.99461	10	9.99101	105.84	95.84	95.7539	13.4	10133.3	2773.71	626.157	0
KS16-01	32	2016	1	17	20	51	23.7663	132.981	25		23.9779	27	23.7943	34.9401	2021.32	2019.58	6	5.99483	12	11.9897	100.44	88.44	88.3638	13.7	9031.45	2976.48	743.481	0
KS16-01	32	2016	1	17	20	51	23.7663	132.981	25		23.9779	52	23.6691	34.9345	2024.14	2022.72	6	5.99579	23	22.9839	109.08	86.08	86.0196	12.2	18128.1	2323.66	639.117	0
KS16-01	32	2016	1	17	20	51	23.7663	132.981	25		23.9779	76	23.3242	34.9064	2025.13	2025.34	6	6.00062	17	17.0018	104.76	87.76	87.7691	13.7	22305.7	1313.53	957.726	0
KS16-01	32	2016	1	17	20	51	23.7663	132.981	25		23.9779	105	21.9991	34.896	2060.48	2061.31	487	487.195	64	64.0257	143.64	79.64	79.672	8.8	28236.2	1530.32	394.307	0
KS16-01	32	2016	1	17	20	51	23.7663	132.981	25		23.9779	125	20.5963	34.8694	2065.31	2067.71	1608.48	1610.35	143	143.167	214.92	71.92	72.0037	7.5	16054.3	1627.24	244.851	0
KS16-01	32	2016	1	17	20	51	23.7663	132.981	25		23.9779	152	19.3024	34.8392	2072.1	2076.31	2572.31	2577.54	210	210.427	264.6	54.6	54.711	5.4	2864.52	1609.05	49.7216	0
KS16-01	32	2016	1	17	20	51	23.7663	132.981	25		23.9779	203	18.2046	34.8104	2075.48	2081.42	3259.76	3269.08	243	243.695	463.32	220.32	220.95	5.6	108.448	1914.41	0	0
KS16-01	40	2016	1	18	17	18	23.9961	137.027	94	124	26.2766	0	26.28	34.9141	2008.02	2007.78	6	5.9993	8	7.99906	141.48	133.48	133.464	19.9	16562.2	1647.69	580.73	0
KS16-01	40	2016	1	18	17	18	23.9961	137.027	94	124	26.2766	11	26.2875	34.9137	2007.81	2007.59	6	5.99936	9	8.99905	137.16	128.16	128.146	15.8	19686.3	1234.46	270.357	0
KS16-01	40	2016	1	18	17	18	23.9961	137.027	94	124	26.2766	26	26.2841	34.912	2007.71	2007.59	6	5.99966	15	14.9991	135	120	119.993	14	32686.4	2356.7	229.548	1
KS16-01	40	2016	1	18	17	18	23.9961	137.027	94	124	26.2766	52	26.2682	34.9101	2009.66	2009.65	6	5.99998	20	19.9999	129.6	109.6	109.6	12.5	31897	1055.92	325.193	4
KS16-01	40	2016	1	18	17	18	23.9961	137.027	94	124	26.2766	76	26.1828	34.9011	2011.54	2012.05	6	6.00153	11	11.0028	138.24	127.24	127.272	12.4	42974	1670.6	174.712	0
KS16-01	40	2016	1	18	17	18	23.9961	137.027	94	124	26.2766	102	25.2276	34.9782	2034.75	2030.78	26	25.9493	31	30.9396	164.16	133.16	132.9	10.9	65022.2	3089.15	276.058	1
KS16-01	40	2016	1	18	17	18	23.9961	137.027	94	124	26.2766	127	22.4143	34.8926														0
KS16-01	40	2016	1	18	17	18	23.9961	137.027	94	124	26.2766	154	20.6607	34.8862	2065.81	2067.22	1608.47	1609.57	147	147.1	245.16	98.16	98.227	6.8	11056.8	1322.75	130.24	0
KS16-01	40	2016	1	18	17	18	23.9961	137.027	94	124	26.2766	201	18.8141	34.8246	2076.72	2081.82	3187.55	3195.37	250	250.613	281.88	31.88	31.9582	6.1	1252.95	2175.24	21.8617	0
KS16-01	44(43)	2016	1	19	5	42	24.237	139.421	54	115	25.1378	0	25.09	34.9233	2021.95	2021.18	6	5.99771	14	13.9947	106.92	92.92	92.8846	12	20891.6	963.15	655.001	0
KS16-01	44(43)	2016	1	19	5	42	24.237	139.421	54	115	25.1378	10	25.0878	34.925	2014.09	2013.23	6	5.99742	19	18.9918	115.56	96.56	96.5185	12.1	27712.8	1266.34	402.985	0
KS16-01	44(43)	2016	1	19	5	42	24.237	139.421	54	115	25.1378	28	25.0939	34.9247	2012.95	2012.1	6	5.99747	13	12.9945	112.32	99.32	99.2782	12.8	18312.9	939.722	564.415	0
KS16-01	44(43)	2016	1	19	5	42	24.237	139.421	54	115	25.1378	52	24.7987	34.9362	2016.33	2014.81	6	5.9955	17	16.9873	120.96	103.96	103.882	11.3	22277.7	877.384	349.423	1
KS16-01	44(43)	2016	1	19	5	42	24.237	139.421	54	115	25.1378	77	23.9637	34.9347	2024.48	2023.05	7	6.99505	15	14.9894	114.48	99.48	99.4097	9.9	58458.3	1409.51	221.494	1
KS16-01	44(43)	2016	1	19	5	42	24.237	139.421	54	115	25.1378	102	22.7892	34.893	2051	2052	147	147.072	36	36.0175	130.68	94.68	94.7261	7.4	32975.6	1268.78	303.282	0
KS16-01	44(43)	2016	1	19	5	42	24.237	139.421	54	115	25.1378	128	19.4267	34.8427	2081.56	2085.58	2059.84	2063.81	177	177.342	230.04	53.04	53.1424	7.5	12837.1	970.668	184.828	0
KS16-01	44(43)	2016	1	19	5	42	24.237	139.421	54	115	25.1378	152	18.6531	34.8207	2079.98	2085.32	2951.93	2959.5	239	239.613	302.4	63.4	63.5626	5.7	4970.78	606.328	16.5739	0
KS16-01	44(43)	2016	1	19	5	42	24.237	139.421	54	115	25.1378	201	17.7855	34.7741	2094.39	2102.57	4080.11	4096.06	319	320.247	347.76	28.76	28.8724	6.6	142.83	2132.25	8.92688	0
KS16-06	32	2016	6	23	13	55	23.7498	132.993	21	112	30.1075	0	30.27	34.8332	2002.87	2007.28	8	8.01764	5	5.01102	118.8	113.8	114.051	12	14440.8	913.587	446.557	1
KS16-06	32	2016	6	23	13	55	23.7498	132.993	21	112	30.1075	11	30.0572	34.823	2001.06	2006.05	6	6.01499	5	5.01249	111.24	106.24	106.505	15.2	22312.1	1377.29	432.316	2
KS16-06	32	2016	6	23	13	55	23.7498	132.993	21	112	30.1075	26	27.004	34.8723	2010.68	2012.85	6	6.00649	7	7.00757	85.32	78.32	78.4047	19.5	14469.2	2283.57	399.79	0
KS16-06	32	2016	6	23	13	55	23.7498	132.993	21	112	30.1075	51	25.2788	34.9593	2020.36	2017.52	6	5.99154	12	11.9831	104.76	92.76	92.6292	14.9	19514.4	2742.74	450.014	1
KS16-06	32	2016	6	23	13	55	23.7498	132.993	21	112	30.1075	76	24.3437	34.9998	2030.91	2025.7	6	5.98461	11	10.9718	104.76	93.76	93.5194	16.4	14320	2701.02	680.993	1
KS16-06	32	2016	6	23	13	55	23.7498	132.993	21	112	30.1075	100	23.3992	34.9833	2034.92	2030.65	6	5.98743	10	9.97905	89.64	79.64	79.4731	19.9	24179.4	3316.76	240.113	0
KS16-06	32	2016	6	23	13	55	23.7498	132.993	21	112	30.1075	125	22.3848	34.9768	2044.61	2040.71	76	75.8549	28	27.9465	116.64	88.64	88.4707	14.4	61616.2	2425.17	635.472	0
KS16-06	32	2016	6	23	13	55	23.7498	132.993	21	112	30.1075	150	21.5705	35.111	2088.29	2076.34	1608.35	1599.14	160	159.084	201.96	41.96	41.7198	8.6	17793.8	1654.02	314.991	0
KS16-06	32	2016	6	23	13	55	23.7498	132.993	21	112	30.1075	201	18.9939	34.8321	2078.39	2083.04	3259.17	3266.46	239	239.535	504.36	265.36	265.953	4.1	1849.61	2386.91	50.6356	0
KS16-06	37	2016	6	22	17	12	24.2625	135.002	23	102	30.1975	0	30.41	34.958	2002.56	1999.81	6	5.99176	7	6.99039	130.68	123.68	123.51	13.7	28475.5	669.516	283.109	1
KS16-06	37	2016	6	22	17	12	24.2625	135.002	23	102	30.1975	13	30.1567	34.9606	1993.84	1990.95	10	9.98553	6	5.99132	130.68	124.68	124.5	13.9	12598.4	1216.61	286.935	3
KS16-06	37	2016	6	22	17	12	24.2625	135.002	23	102	30.1975	28	29.933	34.9748	2000.85	1997.14	6	5.98888	6	5.98888	126.36	120.36	120.137	12.3	18628.1	2019.74	300.29	0
KS16-06	37	2016	6	22	17	12	24.2625	135.002	23	102	30.1975	56	26.4273	35.0184	2023.02	2016.76	7	6.97833	11	10.9659	99.36	88.36	88.0865	15.2	17123	2773.71	415.737	1
KS16-06	37	2016	6	22	17	12	24.2625	135.002	23	102	30.1975	74	25.4836	35.0243	2019.61	2013.02	6	5.98042	6	5.98042	103.68	97.68	97.3612	18.6	21195	2886.5	484.162	0
KS16-06	37	2016	6	22	17	12	24.2625	135.002	23	102	30.1975	100	23.649	35.0665	2044.33	2035.2	7	6.96876	25	24.8884	112.32	87.32	86.9303	8.4	35109.4	1749.67	337.946	0
KS16-06	37	2016	6	22	17	12	24.2625	135.002	23	102	30.1975	125	22.5946	34.9978	2049.64	2044.5	6	5.98495	20	19.9498	112.32	92.32	92.0884	8	7950.85	1171.73	35.354	0
KS16-06	37	2016	6	22	17	12	24.2625	135.002	23	102	30.1975	151	21.3406	34.9277	2057.51	2056.47	36	35.9818	34	33.9828	112.32	78.32	78.2803	8.3	19085.2	1445.3	475.569	0
KS16-06	37	2016	6	22	17	12	24.2625	135.002	23	102	30.1975	204	19.1431	34.8611	2090.45	2093.38	3125.89	3130.28	236	236.331	273.24	37.24	37.2922	5.2	17793.8	18385	337.215	0
KS16-06	40	2016	6	21	21	34	24.0007	137.001	16	100	29.7875	0	29.68	35.0068	2014.05	2008.48	8	7.97788	7	6.98064	114.48	107.48	107.183	12.2	19348.3	1157.07	183.514	0
KS16-06	40	2016	6	21	21	34	24.0007	137.001	16	100	29.7875	11	29.6473	34.9968	2011.51	2006.52	7	6.98264	8	7.98016	119.88	111.88	111.603	11.3	25110.1	1261.53	387.528	0
KS16-06	40	2016	6	21	21	34	24.0007	137.001	16	100	29.7875	26	29.1636	34.9984	2012.03	2006.95	6	5.98485	7	6.98232	115.56	108.56	108.286	12.7	23527.4	1229.36	378.755	0
KS16-06	40	2016	6	21	21	34	24.0007	137.001	16	100	29.7875	50	25.5489	35.0446	2019.81	2012.05	6	5.97696	12	11.9539	104.76	92.76	92.4037	8.6	25638	1828.73	584.073	0
KS16-06	40	2016	6	21	21	34	24.0007	137.001	16	100	29.7875	76	24.5536	35.0331	2019.27	2012.17	6	5.97892	13	12.9543	136.08	123.08	122.648	15.3	17778.4	4989	496.582	0
KS16-06	40	2016	6	21	21	34	24.0007	137.001	16	100	29.7875	101	23.1191	34.9915	2038.37	2033.62	6	5.98603	13	12.9697	89.64	76.64	76.4615	14	47008.9	2296.76	436.142	0
KS16-06	40	2016	6	21	21	34	24.0007	137.001	16	100	29.7875	125	21.5954	34.947	2056.69	2054.51	204	203.784	46	45.9513	119.88	73.88	73.8018	11.5	57630.1	4247.22	1002.48	1
KS16-06	40	2016	6	21	21	34	24.0007	137.001	16	100	29.7875	150	20.5815	34.925	2069.2	2068.31	1567.57	1566.9	137	136.941	184.68	47.68	47.6595	7.8	24175.5	2831.61	390.258	0
KS16-06	40	2016	6	21	21	34	24.0007	137.001	16	100	29.7875	200	18.8243	34.8344	2084.11	2088.64	3556.54	3564.26	270	270.586	290.52	20.52	20.5645	4.7	1728.91	2565.62	68.6308	0
KS16-06	44	2016	6	21	0	13	24.2525	140.252	19	100	29.9775	0	29.93	35.1284	2017.84	2005.3	7	6.95648	6	5.9627	117.72	111.72	111.025	13.8	20908	1920.55	192.565	0
KS16-06	44	2016	6	21	0	13	24.2525	140.252	19	100	29.9775	10	29.9275	35.1277	2018.56	2006.05	6	5.96282	7	6.95662	118.8	111.8	111.107	12.1	28046.1	6819.56	259.513	0
KS16-06	44	2016	6	21	0	13	24.2525	140.252	19	100	29.9775	26	28.7137	35.0979	2020.65	2009.84	6	5.96788	5	4.97323	117.72	112.72	112.117	13.3	25949.2	1261.24	269.082	0
KS16-06	44	2016	6	21	0	13	24.2525	140.252	19	100	29.9775	52	26.4881	35.1533	2026.66	2012.63	6	5.95847	7	6.95155	99.36	92.36	91.7208	18.7	16741.7	2318.44	279.284	0
KS16-06	44	2016	6	21	0	13	24.2525	140.252	19	100	29.9775	75	24.6938	35.1449	2031.32	2017.75	6	5.9599	11	10.9265	112.32	101.32	100.643	20.3	36373.8	2822.51	722.218	0
KS16-06	44	2016	6	21	0	13	24.2525	140.252	19	100	29.9775	101	23.269	35.0959	2052.17	2041.3	6	5.96822	18	17.9047	103.68	85.68	85.2262	12.7	58153.6	1870.99	713.79	0
KS16-06	44	2016	6	21	0	13	24.2525	140.252	19	100	29.9775	125	22.045	35.0495	2059.66	2051.46	367	365.539	60	59.7612	149.04	89.04	88.6856	13.7	15405.7	717.338	162.255	0
KS16-06	44	2016	6	21	0	13	24.2525	140.252	19	100	29.9775	151	20.6312	34.9864	2081.15	2076.6	1506.15	1502.86	136	135.703	204.12	68.12	67.9712	7	60661.9	1882.3	1095.46	0
KS16-06	44	2016	6	21	0	13	24.2525	140.252	19	100	29.9775	200	18.8642	34.8847	2090.42	2091.94	2962.16	2964.31	236	236.171	276.48	40.48	40.5094	9.8	2190.91	2453.62	100.746	0
KS16-09	32	2016	11	21	6	25	23.745	132.986	95	121	27.7977	0	27.75	34.9106	2000.04	2000	9	8.99985	3	2.99995	149.04	146.04	146.037	10.7
KS16-09	32	2016	11	21	6	25	23.745	132.986	95	121	27.7977	11	27.7374	34.9114	1999.64	1999.56			4	3.99984	138.24	134.24	134.235	10.2
KS16-09	32	2016	11	21	6	25	23.745	132.986	95	121	27.7977	26	27.7539	34.9104	1998.09	1998.07	27	26.9997	10	9.99989	131.76	121.76	121.759	12.2
KS16-09	32	2016	11	21	6	25	23.745	132.986	95	121	27.7977	51	27.758	34.9097	2002.28	2002.3	17	17.0001	9	9.00008	176.04	167.04	167.041	9
KS16-09	32	2016	11	21	6	25	23.745	132.986	95	121	27.7977	76	27.7521	34.9094	1998.71	1998.74	11	11.0002	9	9.00015	149.04	140.04	140.042	9.6
KS16-09	32	2016	11	21	6	25	23.745	132.986	95	121	27.7977	101	25.6775	35.0694	2033.59	2024.34	21	20.9045	34	33.8455	178.2	144.2	143.545	7.5
KS16-09	32	2016	11	21	6	25	23.745	132.986	95	121	27.7977	126	24.343	35.1297	2056.6	2043.73	384	381.598	102	101.362	246.24	144.24	143.338	6.5
KS16-09	32	2016	11	21	6	25	23.745	132.986	95	121	27.7977	152	22.5391	35.0293	2063.44	2056.42	483	481.355	86	85.7071	203.04	117.04	116.641	4.6
KS16-09	32	2016	11	21	6	25	23.745	132.986	95	121	27.7977	201	20.0624	34.932	2082.39	2081.08	2305.57	2304.12	193	192.878	309.96	116.96	116.886	5.1
KS16-09	37	2016	11	20	9	32	24.2388	134.989	66	98	26.5477	0	26.58	34.9269	2019.62	2018.64	11	10.9947	11	10.9947	101.52	90.52	90.4762	11.7
KS16-09	37	2016	11	20	9	32	24.2388	134.989	66	98	26.5477	12	26.5473	34.9255	2019.95	2019.05	11	10.9951	13	12.9942	143.64	130.64	130.582	11.6
KS16-09	37	2016	11	20	9	32	24.2388	134.989	66	98	26.5477	25	26.5343	34.9251	2019.14	2018.27	11	10.9952	11	10.9952	101.52	90.52	90.4809	15.8
KS16-09	37	2016	11	20	9	32	24.2388	134.989	66	98	26.5477	51	26.4984	34.9216	2021.81	2021.13	10	9.99668	6	5.99801	100.44	94.44	94.4086	9.3
KS16-09	37	2016	11	20	9	32	24.2388	134.989	66	98	26.5477	76	21.9949	34.8824	2046.42	2048.04	15	15.0119	14	14.0111	103.68	89.68	89.751	9.1
KS16-09	37	2016	11	20	9	32	24.2388	134.989	66	98	26.5477	99	20.2814	34.897	2066.03	2066.8	115	115.043	40	40.0149	130.68	90.68	90.7138	6.2
KS16-09	37	2016	11	20	9	32	24.2388	134.989	66	98	26.5477	126	19.427	34.8705	2073	2075.35	659	659.746	97	97.1099	204.12	107.12	107.241	6.8
KS16-09	37	2016	11	20	9	32	24.2388	134.989	66	98	26.5477	154	18.2931	34.818	2082.94	2088.44	3403.22	3412.21	276	276.729	381.24	105.24	105.518	6
KS16-09	37	2016	11	20	9	32	24.2388	134.989	66	98	26.5477	205	17.3255	34.7531	2091.51	2100.95	4931.45	4953.71	362	363.634	522.72	160.72	161.446	6.9
KS16-09	40	2016	11	19	14	47	24.0007	136.986	66	94	27.7677	0	27.8	34.9517	2006.92	2004.52	26	25.969	7	6.99165	128.52	121.52	121.375	10.2
KS16-09	40	2016	11	19	14	47	24.0007	136.986	66	94	27.7677	11	27.8074	34.9497	2004.46	2002.18	18	17.9796	6	5.99318	131.76	125.76	125.617	8.8
KS16-09	40	2016	11	19	14	47	24.0007	136.986	66	94	27.7677	25	27.7541	34.9408	2003.76	2001.99	12	11.9894	8	7.99295	137.16	129.16	129.046	9.1
KS16-09	40	2016	11	19	14	47	24.0007	136.986	66	94	27.7677	51	27.728	34.9452	2004.61	2002.59	6	5.99396	7	6.99295	127.44	120.44	120.319	9.2
KS16-09	40	2016	11	19	14	47	24.0007	136.986	66	94	27.7677	75	22.9446	34.9106	2041.42	2041.39	7	6.99988	11	10.9998	124.2	113.2	113.198	8.7
KS16-09	40	2016	11	19	14	47	24.0007	136.986	66	94	27.7677	101	21.0006	34.9414	2068.16	2066.31	171	170.846	55	54.9506	172.8	117.8	117.694	8.1
KS16-09	40	2016	11	19	14	47	24.0007	136.986	66	94	27.7677	130	19.5462	34.8792	2077.67	2079.5	1957.36	1959.08	157	157.139	260.28	103.28	103.371	21.2
KS16-09	40	2016	11	19	14	47	24.0007	136.986	66	94	27.7677	151	19.0429	34.8547	2079.73	2083.03	2808.23	2812.68	182	182.289	322.92	140.92	141.144	37.5
KS16-09	40	2016	11	19	14	47	24.0007	136.986	66	94	27.7677	201	18.0252	34.8043	2086.32	2092.66	3833.94	3845.58	293	293.89	408.24	115.24	115.59	5.8
KS16-09	44	2016	11	18	17	48	24.2335	140.248	55	128	26.3178	0	26.3	34.9705	2023.95	2020.45	12	11.9792	4	3.99308	131.76	127.76	127.539	9.5
KS16-09	44	2016	11	18	17	48	24.2335	140.248	55	128	26.3178	10	26.2977	34.9712	2025.89	2022.35	17	16.9702	9	8.98425	133.92	124.92	124.701	8
KS16-09	44	2016	11	18	17	48	24.2335	140.248	55	128	26.3178	26	26.3141	34.9705	2031	2027.48	11	10.981	11	10.981	111.24	100.24	100.067	8.5
KS16-09	44	2016	11	18	17	48	24.2335	140.248	55	128	26.3178	53	25.7082	34.9522	2028.99	2026.54	16	15.9807	7	6.99155	126.36	119.36	119.216	11.3
KS16-09	44	2016	11	18	17	48	24.2335	140.248	55	128	26.3178	75	22.5148	34.9069	2045.66	2045.84	218	218.019	14	14.0012	128.52	114.52	114.53	7.5
KS16-09	44	2016	11	18	17	48	24.2335	140.248	55	128	26.3178	100	20.4511	34.8872
KS16-09	44	2016	11	18	17	48	24.2335	140.248	55	128	26.3178	126	19.477	34.8662	2073.9	2076.5	1885.64	1888.01	166	166.209	231.12	65.12	65.2018	10.6
KS16-09	44	2016	11	18	17	48	24.2335	140.248	55	128	26.3178	151	18.4635	34.8205	2085.21	2090.57	3228.83	3237.12	261	261.671	378	117	117.301	23.9
KS16-09	44	2016	11	18	17	48	24.2335	140.248	55	128	26.3178	201	17.466	34.7621	2092.17	2101.07	4644.26	4664.02	368	369.566	466.56	98.56	98.9793	3.9
RF17-01	32	2017	1	12	16	45	23.739	132.996	29	94	24.9878	0	25.17	35.051	2024.04	2015.9	44	43.823	11	10.9558	145.8	134.8	134.258	26.4
RF17-01	32	2017	1	12	16	45	23.739	132.996	29	94	24.9878	11	25.1776	35.05	2023.32	2015.24	49	48.8043	6	5.97603	127.44	121.44	120.955	22.9
RF17-01	32	2017	1	12	16	45	23.739	132.996	29	94	24.9878	26	24.5844	34.994	2021.44	2016.59	58	57.8608	9	8.9784	116.64	107.64	107.382	9.4
RF17-01	32	2017	1	12	16	45	23.739	132.996	29	94	24.9878	51	24.2891	34.9601	2025.05	2022.15	48	47.9312	10	9.98567	124.2	114.2	114.036	11
RF17-01	32	2017	1	12	16	45	23.739	132.996	29	94	24.9878	76	23.814	34.9496	2034.32	2032.02	30	29.966	13	12.9853	122.04	109.04	108.916	20.1
RF17-01	32	2017	1	12	16	45	23.739	132.996	29	94	24.9878	100	22.2199	34.9509	2061.25	2058.84	143	142.833	41	40.952	146.88	105.88	105.756	7.6
RF17-01	32	2017	1	12	16	45	23.739	132.996	29	94	24.9878	126	20.1864	34.9053	2078.5	2078.78	1577.96	1578.17	134	134.018	221.4	87.4	87.4118	6.3
RF17-01	32	2017	1	12	16	45	23.739	132.996	29	94	24.9878	149	19.4628	34.8759	2080.48	2082.51	2500.55	2502.99	157	157.154	272.16	115.16	115.273	6
RF17-01	32	2017	1	12	16	45	23.739	132.996	29	94	24.9878	201	18.4147	34.8296	2094.37	2099.2	4069.42	4078.82	279	279.644	411.48	132.48	132.786	7.3
RF17-01	37	2017	1	11	20	52	24.249	135.008	46	105	25.4678	0	25.43	35.0436	2016.91	2009.22	28	27.8933	5	4.98094	116.64	111.64	111.214	24.1
RF17-01	37	2017	1	11	20	52	24.249	135.008	46	105	25.4678	12	25.4373	35.0429	2017.73	2010.08	32	31.8786	6	5.97725	124.2	118.2	117.752	10.5
RF17-01	37	2017	1	11	20	52	24.249	135.008	46	105	25.4678	27	25.434	35.0411	2017.22	2009.67	37	36.8616	9	8.96633	126.36	117.36	116.921	12.1
RF17-01	37	2017	1	11	20	52	24.249	135.008	46	105	25.4678	50	24.8391	34.987	2025.79	2021.33	36	35.9208	6	5.9868	122.04	116.04	115.785	11.9
RF17-01	37	2017	1	11	20	52	24.249	135.008	46	105	25.4678	75	24.7337	34.9895	2026.78	2022.17	40	39.9091	11	10.975	123.12	112.12	111.865	7.4
RF17-01	37	2017	1	11	20	52	24.249	135.008	46	105	25.4678	100	24.1587	34.9641	2031.78	2028.64	19	18.9706	14	13.9783	135	121	120.813	7.8
RF17-01	37	2017	1	11	20	52	24.249	135.008	46	105	25.4678	128	21.7447	34.9506	2064.08	2061.68	330	329.617	54	53.9373	132.84	78.84	78.7484	5.4
RF17-01	37	2017	1	11	20	52	24.249	135.008	46	105	25.4678	151	20.3316	34.9333	2077.02	2075.63	1557.43	1556.39	128	127.915	195.48	67.48	67.435	9.3
RF17-01	37	2017	1	11	20	52	24.249	135.008	46	105	25.4678	199	19.2539	34.8983	2091.69	2092.39	3146.4	3147.45	237	237.079	324	87	87.0292	2.2
RF17-01	40	2017	1	11	3	27	23.983	137.006	98	112	23.2979	0	23.23	35.0637	2038	2029.07	10	9.95617	14	13.9386	95.04	81.04	80.6848	14.6
RF17-01	40	2017	1	11	3	27	23.983	137.006	98	112	23.2979	11	23.2377	35.0635	2036.67	2027.75	8	7.96498	20	19.9124	105.84	85.84	85.4642	24.9
RF17-01	40	2017	1	11	3	27	23.983	137.006	98	112	23.2979	28	23.2342	35.0625	2038.72	2029.85	7	6.96955	5	4.97825	97.2	92.2	91.799	11.3
RF17-01	40	2017	1	11	3	27	23.983	137.006	98	112	23.2979	52	23.2292	35.0617	2038.92	2030.1	10	9.95673	5	4.97837	108	103	102.554	10.8
RF17-01	40	2017	1	11	3	27	23.983	137.006	98	112	23.2979	77	23.1641	35.0523	2038.03	2029.75	9	8.96346	3	2.98782	104.76	101.76	101.347	9
RF17-01	40	2017	1	11	3	27	23.983	137.006	98	112	23.2979	102	23.059	35.0297	2037.75	2030.79	11	10.9624	10	9.96583	105.84	95.84	95.5125	10.8
RF17-01	40	2017	1	11	3	27	23.983	137.006	98	112	23.2979	128	19.9063	34.8939	2075.65	2076.6	1465.33	1466.01	116	116.054	214.92	98.92	98.9656	6
RF17-01	40	2017	1	11	3	27	23.983	137.006	98	112	23.2979	151	19.2127	34.8664	2081.21	2083.81	2541.68	2544.86	199	199.249	268.92	69.92	70.0074	2.2
RF17-01	40	2017	1	11	3	27	23.983	137.006	98	112	23.2979	202	18.015	34.8083	2083.06	2089.15	3536.69	3547.02	260	260.76	336.96	76.96	77.1849	3.4
RF17-01	44	2017	1	10	9	9	24.2428	140.275	88	107	23.8379	0	23.87	35.0487	2036.39	2028.33	8	7.96834	9	8.96438	115.56	106.56	106.138	9.8
RF17-01	44	2017	1	10	9	9	24.2428	140.275	88	107	23.8379	12	23.8675	35.0483	2035.47	2027.43	8	7.96843	14	13.9448	114.48	100.48	100.084	10.6
RF17-01	44	2017	1	10	9	9	24.2428	140.275	88	107	23.8379	25	23.8547	35.0475	2037.83	2029.83	11	10.9568	11	10.9568	116.64	105.64	105.226	11.2
RF17-01	44	2017	1	10	9	9	24.2428	140.275	88	107	23.8379	52	23.849	35.0477	2038.04	2030.03	7	6.9725	11	10.9568	116.64	105.64	105.225	10
RF17-01	44	2017	1	10	9	9	24.2428	140.275	88	107	23.8379	76	23.854	35.0475	2035.58	2027.59	12	11.9529	13	12.949	116.64	103.64	103.233	8
RF17-01	44	2017	1	10	9	9	24.2428	140.275	88	107	23.8379	102	23.2089	34.999	2042.94	2037.75	16	15.9593	21	20.9466	122.04	101.04	100.783	7.3
RF17-01	44	2017	1	10	9	9	24.2428	140.275	88	107	23.8379	126	19.5669	34.8607	2073.73	2076.66	1947.07	1949.82	157	157.222	190.08	33.08	33.1268	5.3
RF17-01	44	2017	1	10	9	9	24.2428	140.275	88	107	23.8379	152	18.8129	34.8444	2072.45	2076.35	2767.37	2772.58	206	206.388	293.76	87.76	87.9252	4.9
RF17-01	44	2017	1	10	9	9	24.2428	140.275	88	107	23.8379	202	18.025	34.7999	2087.34	2093.95	3926.2	3938.62	309	309.978	367.2	58.2	58.3841	5.3
KS17-05	32	2017	6	20	21	29	23.7565	133.001	14	112	27.3475	0	27.86	34.5869	2005.73	2024.47	8	8.07473	3	3.02803	118.8	115.8	116.882	11.7
KS17-05	32	2017	6	20	21	29	23.7565	133.001	14	112	27.3475	11	27.7674	34.5837	2006.59	2025.53	10	10.0944	3	3.02831	127.44	124.44	125.614	13.3
KS17-05	32	2017	6	20	21	29	23.7565	133.001	14	112	27.3475	26	24.1245	34.7475	2029.03	2038.52	12	12.0561	3	3.01403	111.24	108.24	108.746	12.8
KS17-05	32	2017	6	20	21	29	23.7565	133.001	14	112	27.3475	51	22.4897	34.9428	2036.3	2034.39	8	7.99249	16	15.985	124.2	108.2	108.098	10.2
KS17-05	32	2017	6	20	21	29	23.7565	133.001	14	112	27.3475	76	21.9149	35.0496	2056.15	2047.96	16	15.9363	30	29.8805	129.6	99.6	99.2033	10
KS17-05	32	2017	6	20	21	29	23.7565	133.001	14	112	27.3475	101	21.3803	35.038	2062.17	2054.63	716	713.384	81	80.7041	168.48	87.48	87.1604	10.4
KS17-05	32	2017	6	20	21	29	23.7565	133.001	14	112	27.3475	125	20.9959	35.0302	2064.21	2057.12	1126.97	1123.11	112	111.616	220.32	108.32	107.948	6.4
KS17-05	32	2017	6	20	21	29	23.7565	133.001	14	112	27.3475	151	20.5713	35.014	2077.32	2071.15	1721.36	1716.25	155	154.54	235.44	80.44	80.2011	6
KS17-05	32	2017	6	20	21	29	23.7565	133.001	14	112	27.3475	201	19.1637	34.9064	2101.18	2101.4	3505.21	3505.57	282	282.029	343.44	61.44	61.4463	6.6
KS17-05	37	2017	6	19	21	55	24.2345	134.994	23	112	26.3577	0	26.37	34.5484	2008.65	2029.68	30	30.314	63	63.6594	201.96	138.96	140.414	15.6
KS17-05	37	2017	6	19	21	55	24.2345	134.994	23	112	26.3577	10	26.2677	34.5617	2010.57	2030.83	11	11.1109	10	10.1008	117.72	107.72	108.806	14.4
KS17-05	37	2017	6	19	21	55	24.2345	134.994	23	112	26.3577	26	25.6342	34.677	2018.3	2031.86	7	7.04703	4	4.02688	113.4	109.4	110.135	16.3
KS17-05	37	2017	6	19	21	55	24.2345	134.994	23	112	26.3577	50	22.26	35.014	2042.58	2036.51	6	5.98218	7	6.97921	124.2	117.2	116.852	16.8
KS17-05	37	2017	6	19	21	55	24.2345	134.994	23	112	26.3577	76	21.3752	35.0167	2051.79	2045.54	17	16.9482	28	27.9147	128.52	100.52	100.214	18
KS17-05	37	2017	6	19	21	55	24.2345	134.994	23	112	26.3577	102	20.9404	35.0096	2059.8	2053.94	920	917.383	84	83.761	185.76	101.76	101.47	16.8
KS17-05	37	2017	6	19	21	55	24.2345	134.994	23	112	26.3577	127	20.446	34.9837	2062.28	2057.93	1495.96	1492.81	117	116.754	209.52	92.52	92.3251	10.6
KS17-05	37	2017	6	19	21	55	24.2345	134.994	23	112	26.3577	151	20.1517	34.9668	2070.52	2067.15	1782.98	1780.09	140	139.773	237.6	97.6	97.4415	8.1
KS17-05	37	2017	6	19	21	55	24.2345	134.994	23	112	26.3577	202	18.6941	34.8638	2080.64	2083.4	3392.74	3397.23	264	264.35	335.88	71.88	71.9753	7.3
KS17-05	40	2017	6	19	1	38	23.9873	136.995	21	102	27.9176	0	27.73	34.6815	2002.47	2015.67	6	6.03953	3	3.01977	132.84	129.84	130.695	13.6
KS17-05	40	2017	6	19	1	38	23.9873	136.995	21	102	27.9176	11	27.6174	34.7037	2003.39	2015.3	6	6.03567	3	3.01783	130.68	127.68	128.439	15.1
KS17-05	40	2017	6	19	1	38	23.9873	136.995	21	102	27.9176	26	26.794	34.8535	2018.35	2021.62	6	6.00973	3	3.00486	129.6	126.6	126.805	16
KS17-05	40	2017	6	19	1	38	23.9873	136.995	21	102	27.9176	50	24.4293	35.1439	2038.75	2025.18	6	5.96007	4	3.97338	129.6	125.6	124.764	14.9
KS17-05	40	2017	6	19	1	38	23.9873	136.995	21	102	27.9176	76	22.4846	35.1033	2051.91	2040.61	6	5.96696	11	10.9394	130.68	119.68	119.021	16.5
KS17-05	40	2017	6	19	1	38	23.9873	136.995	21	102	27.9176	102	21.5	35.0377	2056.57	2049.07	83	82.6975	33	32.8797	141.48	108.48	108.085	16.8
KS17-05	40	2017	6	19	1	38	23.9873	136.995	21	102	27.9176	126	20.3862	34.9713	2074.9	2071.26	1834.11	1830.89	146	145.744	225.72	79.72	79.5803	10.6
KS17-05	40	2017	6	19	1	38	23.9873	136.995	21	102	27.9176	152	19.6421	34.9573	2074.87	2072.06	1588.49	1586.34	135	134.817	211.68	76.68	76.5762	9.7
KS17-05	40	2017	6	19	1	38	23.9873	136.995	21	102	27.9176	201	18.4346	34.8875	2079.38	2080.73	2398.7	2400.25	192	192.124	261.36	69.36	69.4047	7.3
KS17-05	44	2017	6	17	2	38	24.2577	140.275	17	118	29.0576	0	28.99	34.7843	2005.48	2012.73	8	8.02891	3	3.01084	145.8	142.8	143.316	10.6
KS17-05	44	2017	6	17	2	38	24.2577	140.275	17	118	29.0576	11	28.9673	34.7863	2005.21	2012.34	8	8.02845	8	8.02845	141.48	133.48	133.955	12.2
KS17-05	44	2017	6	17	2	38	24.2577	140.275	17	118	29.0576	26	27.3639	34.9615	2030.01	2027.02	8	7.98822	3	2.99558	111.24	108.24	108.081	13
KS17-05	44	2017	6	17	2	38	24.2577	140.275	17	118	29.0576	51	23.6193	35.1167	2043.91	2031.88	6	5.96468	6	5.96468	104.76	98.76	98.1787	15.2
KS17-05	44	2017	6	17	2	38	24.2577	140.275	17	118	29.0576	76	22.4446	35.1125	2049.69	2037.87	6	5.9654	3	2.9827	97.2	94.2	93.6567	14.3
KS17-05	44	2017	6	17	2	38	24.2577	140.275	17	118	29.0576	101	21.4103	35.0681	2061.68	2052.39	154	153.306	36	35.8377	140.4	104.4	103.929	13.5
KS17-05	44	2017	6	17	2	38	24.2577	140.275	17	118	29.0576	127	20.7557	35.0311	2061.37	2054.24	414	412.569	46	45.841	156.6	110.6	110.218	10.4
KS17-05	44	2017	6	17	2	38	24.2577	140.275	17	118	29.0576	150	20.4017	35.047	2064.25	2056.18	731	728.142	64	63.7498	159.84	95.84	95.4654	8
KS17-05	44	2017	6	17	2	38	24.2577	140.275	17	118	29.0576	204	19.1032	34.9202	2079.81	2079.2	2080.63	2080.02	143	142.958	243	100	99.9708	7.3
RF17-10	32	2017	12	9	16	0	23.7578	133.002	101		27.0177	0	26.94	34.8328	1993.58	1998	7	7.01551	8	8.01773	110.227	102.227	102.454	8.59
RF17-10	32	2017	12	9	16	0	23.7578	133.002	101		27.0177	11	26.9575	34.8327	1997.97	2002.4	5	5.0111	4	4.00888	130.682	126.682	126.963	9.84
RF17-10	32	2017	12	9	16	0	23.7578	133.002	101		27.0177	28	26.9435	34.8342	1997.77	2002.12	13	13.0283	13	13.0283	103.409	90.4091	90.6058	13.24
RF17-10	32	2017	12	9	16	0	23.7578	133.002	101		27.0177	53	26.8678	34.8457	2004.29	2007.99	5	5.00923	6	6.01107	105.682	99.6818	99.8658	13.19
RF17-10	32	2017	12	9	16	0	23.7578	133.002	101		27.0177	77	26.8123	34.853	2000.64	2003.91	19	19.0311	14	14.0229	107.955	93.9545	94.1082	13.79
RF17-10	32	2017	12	9	16	0	23.7578	133.002	101		27.0177	104	26.6562	34.88	2001.29	2003.02	7	7.00602	10	10.0086	132.955	122.955	123.06	14.49
RF17-10	32	2017	12	9	16	0	23.7578	133.002	101		27.0177	127	24.2128	35.1112	2049.38	2037.63	48	47.7249	42	41.7593	155.682	113.682	113.03	7.39
RF17-10	32	2017	12	9	16	0	23.7578	133.002	101		27.0177	150	23.2189	35.1328	2065.35	2052.25	292	290.148	58	57.6322	167.045	109.045	108.354	0.49
RF17-10	32	2017	12	9	16	0	23.7578	133.002	101		27.0177	202	21.4004	35.0727	2076.24	2066.6	682	678.836	96	95.5547	179.545	83.5455	83.1579	1.34
RF17-10	37	2017	12	8	20	35	24.2073	135.041	55	135	25.4478	0	25.33	34.8683	2012.01	2014.42	5	5.00598	9	9.01076	117.045	108.045	108.175	8.79
RF17-10	37	2017	12	8	20	35	24.2073	135.041	55	135	25.4478	12	25.3374	34.8681	2013.44	2015.86	8	8.00961	6	6.00721	85.2273	79.2273	79.3225	16.94
RF17-10	37	2017	12	8	20	35	24.2073	135.041	55	135	25.4478	26	25.3443	34.868	2013.85	2016.27	6	6.00723	10	10.012	95.4545	85.4545	85.5575	19.44
RF17-10	37	2017	12	8	20	35	24.2073	135.041	55	135	25.4478	52	24.9287	34.845	2018.16	2021.93	7	7.01306	11	11.0205	80.6818	69.6818	69.8118	22.69
RF17-10	37	2017	12	8	20	35	24.2073	135.041	55	135	25.4478	79	24.6329	34.8191	2017.58	2022.84	5	5.01305	10	10.0261	86.3636	76.3636	76.563	23.44
RF17-10	37	2017	12	8	20	35	24.2073	135.041	55	135	25.4478	104	22.7188	34.9473	2054.62	2052.42	245	244.739	45	44.952	121.591	76.5909	76.5092	17.99
RF17-10	37	2017	12	8	20	35	24.2073	135.041	55	135	25.4478	123	21.1462	34.976	2070.5	2066.59	1639.11	1636.02	153	152.711	151.136	3	2.99434	15.79
RF17-10	37	2017	12	8	20	35	24.2073	135.041	55	135	25.4478	152	20.4113	34.9592	2076.3	2073.38	2131.22	2128.22	161	160.773	179.545	18.5455	18.5194	12.99
RF17-10	37	2017	12	8	20	35	24.2073	135.041	55	135	25.4478	203	18.7938	34.8966	2083.42	2084.22	3034.01	3035.17	207	207.079	219.318	12.3182	12.3229	7.04
RF17-10	40	2017	12	8	0	43	23.988	137.002	77	92	25.1378	0	25.25	34.8466	2014.69	2018.36	5	5.0091	5	5.0091	114.773	109.773	109.972	3.14
RF17-10	40	2017	12	8	0	43	23.988	137.002	77	92	25.1378	12	25.2274	34.8439	2014.49	2018.31	5	5.00949	5	5.00949	112.5	107.5	107.704	10.14
RF17-10	40	2017	12	8	0	43	23.988	137.002	77	92	25.1378	26	25.0843	34.8343	2016.09	2020.47	28	28.0608	3	3.00652	109.091	106.091	106.321	13.84
RF17-10	40	2017	12	8	0	43	23.988	137.002	77	92	25.1378	52	25.0286	34.8336	2019.3	2023.73	32	32.0702	5	5.01097	122.727	117.727	117.985	11.19
RF17-10	40	2017	12	8	0	43	23.988	137.002	77	92	25.1378	77	24.5634	34.8733	2022.91	2025.04	5	5.00526	8	8.00842	82.9545	74.9545	75.0334	14.84
RF17-10	40	2017	12	8	0	43	23.988	137.002	77	92	25.1378	102	21.2102	34.9722	2068.2	2064.52	1208.81	1206.66	123	122.781	175	52	51.9075	14.19
RF17-10	40	2017	12	8	0	43	23.988	137.002	77	92	25.1378	128	19.5865	34.9187	2081.81	2081.29	2889.97	2889.25	157	156.961	243.182	86.1818	86.1603	6.89
RF17-10	40	2017	12	8	0	43	23.988	137.002	77	92	25.1378	150	19.053	34.8953	2085.85	2086.73	3044.06	3045.34	251	251.106	177.273	3	3.00126	7.44
RF17-10	40	2017	12	8	0	43	23.988	137.002	77	92	25.1378	203	18.0648	34.8534	2087.61	2091	3731.53	3737.59	243	243.395	278.409	35.4091	35.4666	7.74
RF17-10	44	2017	12	6	22	54	24.2373	140.269	88	118	26.6177	0	26.57	34.8269	2001.68	2006.46	64	64.1527	3	3.00716	106.818	103.818	104.066	8.14
RF17-10	44	2017	12	6	22	54	24.2373	140.269	88	118	26.6177	11	26.5775	34.8273	2000.35	2005.1	18	18.0427	4	4.0095	88.6364	84.6364	84.8373	8.39
RF17-10	44	2017	12	6	22	54	24.2373	140.269	88	118	26.6177	27	26.5738	34.8267	2005.67	2010.47	12	12.0287	3	3.00718	101.136	98.1364	98.3711	13.29
RF17-10	44	2017	12	6	22	54	24.2373	140.269	88	118	26.6177	52	26.5881	34.8284	2002.18	2006.87	13	13.0305	3	3.00703	135.227	132.227	132.537	9.19
RF17-10	44	2017	12	6	22	54	24.2373	140.269	88	118	26.6177	78	25.5527	34.9081	2013.17	2013.28	20	20.0011	3	3.00016	87.5	84.5	84.5046	14.79
RF17-10	44	2017	12	6	22	54	24.2373	140.269	88	118	26.6177	105	22.8185	35.0236	2050.16	2043.51	88	87.7146	23	22.9254	73.8636	50.8636	50.6987	10.49
RF17-10	44	2017	12	6	22	54	24.2373	140.269	88	118	26.6177	128	21.435	35.0885	2087.52	2076.9	659	655.648	113	112.425	184.091	71.0909	70.7293	0
RF17-10	44	2017	12	6	22	54	24.2373	140.269	88	118	26.6177	156	20.1508	34.9746	2082.61	2078.76	1987.92	1984.25	156	155.712	221.591	65.5909	65.4698	0.74
RF17-10	44	2017	12	6	22	54	24.2373	140.269	88	118	26.6177	204	18.5639	34.8722	2086.46	2088.72	3474.88	3478.64	247	247.268	255.682	8.68182	8.69123	1.59
KS18-05	32	2018	6	1	4	41	23.7415	133.003	12	102	27.4977	0	27.8	34.9261	2029.89	2028.95	46	45.9788	35	34.9839	210	175	174.919	3
KS18-05	32	2018	6	1	4	41	23.7415	133.003	12	102	27.4977	11	27.1874	34.8789	2027.14	2028.95	5	5.00446	3	3.00267	93	90	90.0802	9.645
KS18-05	32	2018	6	1	4	41	23.7415	133.003	12	102	27.4977	26	26.1041	34.8558	2029.33	2032.48	5	5.00777	3	3.00466	211	208	208.323	11.09
KS18-05	32	2018	6	1	4	41	23.7415	133.003	12	102	27.4977	51	22.6396	34.9681	2043.94	2040.54	10	9.98338	4	3.99335	132	128	127.787	11.805
KS18-05	32	2018	6	1	4	41	23.7415	133.003	12	102	27.4977	76	20.9054	34.9603	2059.74	2056.78	11	10.9842	14	13.9799	100	86	85.8763	10.445
KS18-05	32	2018	6	1	4	41	23.7415	133.003	12	102	27.4977	102	20.091	34.9378	2071.12	2069.47	734	733.416	78	77.9379	156	78	77.9379	11.76
KS18-05	32	2018	6	1	4	41	23.7415	133.003	12	102	27.4977	126	19.3871	34.9172	2080.89	2080.46	1803.76	1803.39	143	142.971	243	100	99.9794	2.47
KS18-05	32	2018	6	1	4	41	23.7415	133.003	12	102	27.4977	151	18.853	34.8877	2082.66	2083.99	2398.45	2399.98	209	209.134	280	71	71.0454	0
KS18-05	32	2018	6	1	4	41	23.7415	133.003	12	102	27.4977	202	17.8553	34.8292	2097.22	2102.08	4018.71	4028.04	295	295.684	413	118	118.274	0.94
KS18-05	37	2018	5	31	9	10	24.248	135.008	11	105	29.3976	0	29.74	34.5506	1986.77	2007.44	12	12.1248	38	38.3953	200	162	163.685	4.69
KS18-05	37	2018	5	31	9	10	24.248	135.008	11	105	29.3976	11	28.4074	34.7124	2000.45	2011.83	5	5.02846	3	3.01708	104	101	101.575	5.475
KS18-05	37	2018	5	31	9	10	24.248	135.008	11	105	29.3976	26	25.4243	34.8039	2014.62	2020.76	5	5.01524	3	3.00915	105	102	102.311	8.3
KS18-05	37	2018	5	31	9	10	24.248	135.008	11	105	29.3976	50	23.7395	34.9717	2040.23	2036.63	5	4.99118	8	7.98589	113	105	104.815	6.975
KS18-05	37	2018	5	31	9	10	24.248	135.008	11	105	29.3976	76	22.7845	35.0392	2059.32	2051.73	5	4.98156	26	25.9041	116	90	89.6681	6.565
KS18-05	37	2018	5	31	9	10	24.248	135.008	11	105	29.3976	101	21.6001	34.9741	2060.09	2056.32	104	103.809	33	32.9395	113	80	79.8534	10.05
KS18-05	37	2018	5	31	9	10	24.248	135.008	11	105	29.3976	125	20.6362	34.9779	2077.85	2073.82	1383.18	1380.5	137	136.734	207	70	69.8641	5.72
KS18-05	37	2018	5	31	9	10	24.248	135.008	11	105	29.3976	153	19.6019	34.9339	2080.38	2078.96	2264.85	2263.3	195	194.867	249	54	53.9631	4.03
KS18-05	37	2018	5	31	9	10	24.248	135.008	11	105	29.3976	202	18.7141	34.882	2091.83	2093.51	3587.52	3590.4	287	287.23	324	37	37.0297	0
KS18-05	40	2018	5	30	14	44	23.9793	136.93	16	107	28.7076	0	28.69	34.6947	2000.64	2013.06	15	15.0931	25	25.1551	127	102	102.633	8.335
KS18-05	40	2018	5	30	14	44	23.9793	136.93	16	107	28.7076	12	28.4771	34.6959	2001.2	2013.55	5	5.03085	6	6.03702	112	106	106.654	8.925
KS18-05	40	2018	5	30	14	44	23.9793	136.93	16	107	28.7076	26	25.8642	34.8955	2024.01	2024.85	5	5.00208	3	3.00125	90	87	87.0362	8.71
KS18-05	40	2018	5	30	14	44	23.9793	136.93	16	107	28.7076	51	23.0095	34.9844	2043.44	2039.09	5	4.98937	4	3.99149	78	74	73.8426	8.92
KS18-05	40	2018	5	30	14	44	23.9793	136.93	16	107	28.7076	76	21.6451	34.9762	2047.38	2043.51	5	4.99054	12	11.9773	79	67	66.8732	13.62
KS18-05	40	2018	5	30	14	44	23.9793	136.93	16	107	28.7076	101	20.8806	34.9668	2062.33	2058.98	10	9.98376	32	31.948	105	73	72.8814	6.505
KS18-05	40	2018	5	30	14	44	23.9793	136.93	16	107	28.7076	126	20.1664	34.9534	2079.19	2076.6	1619	1616.99	144	143.821	219	75	74.9069	2.905
KS18-05	40	2018	5	30	14	44	23.9793	136.93	16	107	28.7076	152	19.3923	34.9264	2093.71	2092.73	3115.61	3114.15	298	297.86	313	15	14.993	2.89
KS18-05	40	2018	5	30	14	44	23.9793	136.93	16	107	28.7076	202	17.9351	34.828	2099.43	2104.37	4469.71	4480.23	392	392.923	388	3	3.00706	3
KS18-05	44	2018	5	29	14	23	24.249	140.261	19	124	28.6476	0	28.97	34.7669	1999.45	2007.68	5	5.02058	5	5.02058	114	109	109.449	2.72
KS18-05	44	2018	5	29	14	23	24.249	140.261	19	124	28.6476	11	28.6074	34.7625	1999.37	2007.85	7	7.0297	8	8.03394	124	116	116.492	9.35
KS18-05	44	2018	5	29	14	23	24.249	140.261	19	124	28.6476	26	27.284	34.8973	2011.26	2011.99	5	5.00182	3	3.00109	98	95	95.0346	6.085
KS18-05	44	2018	5	29	14	23	24.249	140.261	19	124	28.6476	51	24.8889	34.9239	2020.03	2019.22	5	4.99801	3	2.99881	100	97	96.9614	7.14
KS18-05	44	2018	5	29	14	23	24.249	140.261	19	124	28.6476	76	24.0139	34.9458	2025.1	2023.02	5	4.99488	4	3.9959	90	86	85.9119	8.705
KS18-05	44	2018	5	29	14	23	24.249	140.261	19	124	28.6476	101	23.1591	34.9998	2043.07	2037.83	5	4.98717	6	5.98461	92	86	85.7793	6.645
KS18-05	44	2018	5	29	14	23	24.249	140.261	19	124	28.6476	127	22.3844	35.0613	2071.87	2062.93	361	359.442	70	69.6979	232	162	161.301	7.505
KS18-05	44	2018	5	29	14	23	24.249	140.261	19	124	28.6476	151	20.9609	35.0342	2083.9	2076.51	1444.59	1439.47	165	164.415	253	88	87.688	0.865
KS18-05	44	2018	5	29	14	23	24.249	140.261	19	124	28.6476	201	18.7941	34.902	2093.77	2094.25	2777.76	2778.39	237	237.054	330	93	93.0213	0.935
KS19-04	32	2019	5	3	22	21	23.7377	132.996	33	124	24.3679	0	24.36	34.7906	2026.7	2033.65	5	5.01716	3	3.0103	83	80	80.2746	10.27
KS19-04	32	2019	5	3	22	21	23.7377	132.996	33	124	24.3679	11	24.3576	34.7902	2029.05	2036.04	6	6.02066	3	3.01033	101	98	98.3375	9.96333
KS19-04	32	2019	5	3	22	21	23.7377	132.996	33	124	24.3679	26	24.3544	34.7915	2028.34	2035.25	8	8.02725	3	3.01022	87	84	84.2861	11.2417
KS19-04	32	2019	5	3	22	21	23.7377	132.996	33	124	24.3679	53	22.6392	34.8791	2035.92	2037.72	14	14.0124	3	3.00266	89	86	86.0762	13.3733
KS19-04	32	2019	5	3	22	21	23.7377	132.996	33	124	24.3679	76	22.3447	34.8806	2037.52	2039.24			11	11.0093	91	80	80.0674	7.88833
KS19-04	32	2019	5	3	22	21	23.7377	132.996	33	124	24.3679	102	22.1796	34.8596	2038.09	2041.04	24	24.0347	10	10.0145	98	88	88.1272	11.2333
KS19-04	32	2019	5	3	22	21	23.7377	132.996	33	124	24.3679	127	21.9447	34.8442	2044.65	2048.51	196	196.37	46	46.0869	125	79	79.1492	5.915
KS19-04	32	2019	5	3	22	21	23.7377	132.996	33	124	24.3679	150	21.6504	34.842	2050.44	2054.45	366	366.714	49	49.0956	148	99	99.1932	5.69667
KS19-04	32	2019	5	3	22	21	23.7377	132.996	33	124	24.3679	200	20.1425	34.8893	2076.03	2077.26	2069.78	2071.01	123	123.073	226	103	103.061	7.19333
KS19-04	37	2019	5	2	21	54	24.2373	135	15	92	24.7279	0	24.68	34.8332	2028.31	2032.78	8	8.01764	3	3.00661	88	85	85.1874	13.3733
KS19-04	37	2019	5	2	21	54	24.2373	135	15	92	24.7279	9	24.6781	34.8331	2028.1	2032.58	6	6.01325	3	3.00662	99	96	96.2119	11.79
KS19-04	37	2019	5	2	21	54	24.2373	135	15	92	24.7279	25	23.9447	34.8124	2026.77	2032.45	5	5.01402	3	3.00841	95	92	92.2579	13.2883
KS19-04	37	2019	5	2	21	54	24.2373	135	15	92	24.7279	50	22.9697	34.8716	2033.36	2035.6	9	9.00991	15	15.0165	91	76	76.0837	13.64
KS19-04	37	2019	5	2	21	54	24.2373	135	15	92	24.7279	76	22.3247	34.8774	2037.33	2039.23	5	5.00467	4	4.00374	94	90	90.0841	11.0717
KS19-04	37	2019	5	2	21	54	24.2373	135	15	92	24.7279	100	21.7503	34.8543	2048.56	2051.83	560	560.895	41	41.0655	128	87	87.139	8.57
KS19-04	37	2019	5	2	21	54	24.2373	135	15	92	24.7279	126	21.1456	34.8795	2061.23	2063.03	907	907.793	85	85.0743	164	79	79.0691	7.245
KS19-04	37	2019	5	2	21	54	24.2373	135	15	92	24.7279	152	20.4213	34.8809	2067.57	2069.29	1331.93	1333.04	97	97.0809	195	98	98.0818	7.08333
KS19-04	37	2019	5	2	21	54	24.2373	135	15	92	24.7279	200	19.3835	34.8632	2076.39	2079.18	2172.62	2175.54	139	139.187	256	117	117.157	5.89
KS19-04	40	2019	5	1	21	37	23.9592	136.997	22	125	27.1877	0	27.17	34.8742	2008.73	2010.79	30	30.0308	3	3.00308	110	107	107.11	9.71
KS19-04	40	2019	5	1	21	37	23.9592	136.997	22	125	27.1877	10	27.1777	34.8742	2008.32	2010.38	5	5.00513	3	3.00308	125	122	122.125	11.0617
KS19-04	40	2019	5	1	21	37	23.9592	136.997	22	125	27.1877	25	26.8543	34.8687	2010.97	2013.36	7	7.00829	38	38.045	117	79	79.0936	13.7317
KS19-04	40	2019	5	1	21	37	23.9592	136.997	22	125	27.1877	50	25.339	34.9236	2018.12	2017.33	5	4.99805	3	2.99883	102	99	98.9614	9.40333
KS19-04	40	2019	5	1	21	37	23.9592	136.997	22	125	27.1877	75	25.1535	34.9432	2020.51	2018.59	5	4.99525	3	2.99715	130	127	126.879	12.5733
KS19-04	40	2019	5	1	21	37	23.9592	136.997	22	125	27.1877	100	24.0887	34.995	2031.47	2026.54	9	8.97814	16	15.9611	111	95	94.7693	9.21
KS19-04	40	2019	5	1	21	37	23.9592	136.997	22	125	27.1877	125	23.4639	34.9474	2032.89	2030.71	5	4.99465	3	2.99679	98	95	94.8983	13.0933
KS19-04	40	2019	5	1	21	37	23.9592	136.997	22	125	27.1877	151	22.6293	34.8985	2038.52	2039.19	6	6.00198	5	5.00165	104	99	99.0326	12.2883
KS19-04	40	2019	5	1	21	37	23.9592	136.997	22	125	27.1877	200	21.4608	34.9597	2077.06	2074.1	1188.24	1186.55	89	88.8735	194	105	104.851	8.06333
KS19-04	44	2019	4	30	22	22	24.2413	140.261	19	98	23.4979	0	23.78	34.9373	2042.93	2041.33	6	5.99531	3	2.99766	82	79	78.9383	15.7017
KS19-04	44	2019	4	30	22	22	24.2413	140.261	19	98	23.4979	10	23.7479	34.9359	2041.51	2040	6	5.99555	3	2.99778	83	80	79.9407	14.985
KS19-04	44	2019	4	30	22	22	24.2413	140.261	19	98	23.4979	25	22.455	34.9225	2042.23	2041.5	5	4.99821	6	5.99785	78	72	71.9742	11.8383
KS19-04	44	2019	4	30	22	22	24.2413	140.261	19	98	23.4979	51	21.3501	34.9073	2045.59	2045.75	5	5.00039	3	3.00023	93	90	90.007	14.0733
KS19-04	44	2019	4	30	22	22	24.2413	140.261	19	98	23.4979	76	20.7755	34.8537	2046.74	2050.04	10	10.0162	8	8.01292	93	85	85.1373	13.6483
KS19-04	44	2019	4	30	22	22	24.2413	140.261	19	98	23.4979	100	20.3312	34.8343	2053.81	2058.27	373	373.811	34	34.0739	134	100	100.217	12.07
KS19-04	44	2019	4	30	22	22	24.2413	140.261	19	98	23.4979	125	19.6071	34.8595	2073.61	2076.61	1865.07	1867.77	122	122.177	201	79	79.1144	7.89167
KS19-04	44	2019	4	30	22	22	24.2413	140.261	19	98	23.4979	150	19.2029	34.8557	2079.15	2082.39	2623.66	2627.75	133	133.207	239	106	106.165	5.32333
KS19-04	44	2019	4	30	22	22	24.2413	140.261	19	98	23.4979	200	18.3949	34.8367	2087.22	2091.61	3546.7	3554.16	189	189.398	301	112	112.236	2.16667

## Sheet: TPPcomposition
TPP composition data													10-9 M=nM
Cruise	Station	Year	Month	Day	Hour (JST)	Minute (JST)	Latitude (oN)	Longitude (oE)	MLD (m)	EZD (m)	SST (oC)	Depth (m)	Orthophosphate (nM)	Sugar P (nM)	Nucleotide P (nM)	Nucleic acid P (nM)	Lipid P (nM)	Acid-soluble poly P (nM)	Acid-insoluble poly P (nM)	Residual P (nM)	Orthophosphate (%)	Sugar P (%)	Nucleotide P (%)	Nucleic acid P (%)	Lipid P (%)	Acid-soluble poly P (%)	Acid-insoluble poly P (%)	Residual P (%)
KS16-06	32	2016	6	23	13	55	23.7498	132.993	21	112	30.1075	11	0	0.235476	1.16349	6.18117	0.93617	0	0	6.6837	0	1.54918	7.65454	40.6656	6.15901	0	0	43.9717
KS16-06	32	2016	6	23	13	55	23.7498	132.993	21	112	30.1075	51	0	0	1.56604	7.60957	1.19658	0	0	4.52781	0	0	10.5103	51.071	8.03075	0	0	30.388
KS16-06	32	2016	6	23	13	55	23.7498	132.993	21	112	30.1075	100	0	6.20885	0	8.63614	1.35593	0	0	3.69908	0	31.2002	0	43.3977	6.81373	0	0	18.5883
KS16-06	37	2016	6	22	17	12	24.2625	135.002	23	102	30.1975	13	0.492583	0.103208	0.439613	4.37783	1.19461	0	0.748271	6.54388	3.54376	0.742503	3.16268	31.4952	8.59433	0	5.38325	47.0783
KS16-06	37	2016	6	22	17	12	24.2625	135.002	23	102	30.1975	56	0.144961	0	0.971044	5.86806	2.06129	1.34529	0.515536	4.29382	0.953691	0	6.38844	38.6056	13.5611	8.85061	3.39168	28.2488
KS16-06	37	2016	6	22	17	12	24.2625	135.002	23	102	30.1975	100	0	0	2.86023	5.70742	1.44495	2.95006	0.156725	0	0	0	21.8015	43.5037	11.0139	22.4863	1.19461	0
KS16-06	40	2016	6	21	21	34	24.0007	137.001	16	100	29.7875	11	0.144172	0	0.967436	5.46275	0.736055	3.37703	0.0176798	0.294884	1.31065	0	8.79487	49.6613	6.69141	30.7002	0.160725	2.68077
KS16-06	40	2016	6	21	21	34	24.0007	137.001	16	100	29.7875	50	0.472812	0	0.749091	6.19123	0.573822	0.022094	0	0.990951	5.25347	0	8.32323	68.7914	6.3758	0.245489	0	11.0106
KS16-06	40	2016	6	21	21	34	24.0007	137.001	16	100	29.7875	101	0	0	0.874453	2.67744	0.772985	0	2.11362	7.5615	0	0	6.24609	19.1246	5.52132	0	15.0973	54.0107
KS16-06	44	2016	6	21	0	13	24.2525	140.252	19	100	29.9775	10	0	0	0.539466	4.9418	0.690052	0.534177	0.796498	4.49801	0	0	4.49555	41.1817	5.75043	4.45148	6.63749	37.4834
KS16-06	44	2016	6	21	0	13	24.2525	140.252	19	100	29.9775	52	0	0	1.80083	7.86557	1.02076	1.98389	0	6.32895	0	0	9.47806	41.3977	5.37244	10.4416	0	33.3102
KS16-06	44	2016	6	21	0	13	24.2525	140.252	19	100	29.9775	101	0.0469481	0	0.391101	4.24253	0.582479	0.444472	0.259899	7.03257	0.361139	0	3.00847	32.6349	4.48061	3.41901	1.99922	54.0967
KS16-09	32	2016	11	21	6	25	23.745	132.986	95	121	27.7977	11	1.43873	0	1.27948	1.40679	0.508827	0	2.67376	2.89241	14.1052	0	12.5439	13.792	4.9885	0	26.2134	28.357
KS16-09	32	2016	11	21	6	25	23.745	132.986	95	121	27.7977	51	0.657056	0	1.34061	1.96781	0.443166	0.416565	0.631376	3.54342	7.30062	0	14.8956	21.8645	4.92407	4.6285	7.01528	39.3714
KS16-09	32	2016	11	21	6	25	23.745	132.986	95	121	27.7977	101	0.866866	0	1.14252	2.15764	0.653087	0.19547	2.69141	0	11.2478	0	14.8245	27.9958	8.47395	2.53626	34.9217	0
KS16-09	37	2016	11	20	9	32	24.2388	134.989	66	98	26.5477	12	2.39183	0.570728	0.685204	3.63016	0.46649	0	0.196899	3.65869	20.6192	4.92007	5.90693	31.2945	4.02147	0	1.69741	31.5405
KS16-09	37	2016	11	20	9	32	24.2388	134.989	66	98	26.5477	51	1.33005	0.47809	0.789653	2.41007	0.609018	0	1.21155	2.47157	14.3016	5.14075	8.49089	25.9147	6.54858	0	13.0274	26.576
KS16-09	37	2016	11	20	9	32	24.2388	134.989	66	98	26.5477	99	1.45359	0.187379	0.457542	3.02942	0.379627	0	0.488799	0.203643	23.445	3.02224	7.37971	48.8616	6.12301	0	7.88386	3.28456
KS16-09	40	2016	11	19	14	47	24.0007	136.986	66	94	27.7677	11	0	0	1.34033	5.01731	0.812379	0	0	1.62998	0	0	15.231	57.0149	9.23158	0	0	18.5225
KS16-09	40	2016	11	19	14	47	24.0007	136.986	66	94	27.7677	51	0	0.0967794	0.899302	1.70455	0.46649	0	1.40217	4.63071	0	1.05195	9.77502	18.5277	5.07055	0	15.2409	50.3338
KS16-09	40	2016	11	19	14	47	24.0007	136.986	66	94	27.7677	101	0	0.210799	1.51112	2.78188	0.688073	0	1.21906	1.68908	0	2.60245	18.6557	34.3442	8.49473	0	15.0501	20.8528
KS16-09	44	2016	11	18	17	48	24.2335	140.248	55	128	26.3178	10	0	0.609723	0.325535	4.55101	0.258621	0	0.590415	1.6647	0	7.62153	4.06919	56.8876	3.23276	0	7.38018	20.8087
KS16-09	44	2016	11	18	17	48	24.2335	140.248	55	128	26.3178	53	0	0	0.991827	6.57852	0.745921	0	0	2.98373	0	0	8.77723	58.217	6.60107	0	0	26.4047
KS16-09	44	2016	11	18	17	48	24.2335	140.248	55	128	26.3178	100	0	0	0.166626	0.328283	0.282132	0	0.818884	5.90407	0	0	2.22168	4.37711	3.76176	0	10.9185	78.721
RF17-01	32	2017	1	12	16	45	23.739	132.996	29	94	24.9878	11	0.141716	0	0.968986	6.70253	0.542495	1.71469	0.408592	12.421	0.618849	0	4.23138	29.2687	2.36898	7.48771	1.78424	54.2401
RF17-01	32	2017	1	12	16	45	23.739	132.996	29	94	24.9878	51	0.340691	1.26542	0.416504	6.78643	0.817191	0	0.231918	1.14184	3.09719	11.5038	3.7864	61.6948	7.42901	0	2.10835	10.3804
RF17-01	32	2017	1	12	16	45	23.739	132.996	29	94	24.9878	100	0.501919	0	1.2407	5.47545	1.76311	0	0.110469	0	5.52066	0	13.6466	60.225	19.3926	0	1.21506	0
RF17-01	37	2017	1	11	20	52	24.249	135.008	46	105	25.4678	12	0.668127	0	1.19138	6.05494	0.836347	0	0	1.7492	6.36311	0	11.3465	57.6661	7.96521	0	0	16.6591
RF17-01	37	2017	1	11	20	52	24.249	135.008	46	105	25.4678	50	0.795569	1.59114	0	7.62631	0.813743	0	0	1.07325	6.68545	13.3709	0	64.0866	6.83818	0	0	9.01887
RF17-01	37	2017	1	11	20	52	24.249	135.008	46	105	25.4678	100	1.64838	0	0	5.51692	0.90036	0	0.358736	0	19.5667	0	0	65.4874	10.6875	0	4.2583	0
RF17-01	40	2017	1	11	3	27	23.983	137.006	98	112	23.2979	11	0	0	1.12388	4.05089	0.495198	0	0.364355	18.8657	0	0	4.51357	16.2687	1.98875	0	1.46327	75.7658
RF17-01	40	2017	1	11	3	27	23.983	137.006	98	112	23.2979	52	0	0.180863	0.619523	3.05219	1.08499	0	1.07874	4.7837	0	1.67465	5.73632	28.261	10.0462	0	9.98833	44.2935
RF17-01	40	2017	1	11	3	27	23.983	137.006	98	112	23.2979	102	0.83506	0	0	6.14725	0.955598	0	0.732267	2.12982	7.73203	0	0	56.919	8.84813	0	6.78025	19.7206
RF17-01	44	2017	1	10	9	9	24.2428	140.275	88	107	23.8379	12	0	0	0.811808	7.64938	0.655271	0	0	1.48354	0	0	7.65857	72.164	6.1818	0	0	13.9957
RF17-01	44	2017	1	10	9	9	24.2428	140.275	88	107	23.8379	52	0.820037	0	1.48323	6.93475	0.379404	0	1.00144	0	7.72245	0	13.9679	65.3059	3.57292	0	9.43079	0
RF17-01	44	2017	1	10	9	9	24.2428	140.275	88	107	23.8379	102	0.497191	0	1.68311	9.22733	0.48227	0	0	0	4.18162	0	14.1558	77.6064	4.05613	0	0	0
KS17-05	32	2017	6	20	21	29	23.7565	133.001	14	112	27.3475	11	0	0	2.50994	7.38723	2.21186	0	0.349815	0.841152	0	0	18.8717	55.5431	16.6306	0	2.63019	6.32445
KS17-05	32	2017	6	20	21	29	23.7565	133.001	14	112	27.3475	51	0	0	2.56721	9.96077	2.06809	0	0	0	0	0	17.5884	68.2429	14.1688	0	0	0
KS17-05	32	2017	6	20	21	29	23.7565	133.001	14	112	27.3475	101	0	0	2.99198	6.51109	1.19492	0	0	0	0	0	27.9677	60.8628	11.1695	0	0	0
KS17-05	37	2017	6	19	21	55	24.2345	134.994	23	112	26.3577	10	0.376405	0	1.07419	6.72261	1.13666	1.73189	0.0849921	3.27325	2.61393	0	7.45963	46.6848	7.89345	12.027	0.590223	22.7309
KS17-05	37	2017	6	19	21	55	24.2345	134.994	23	112	26.3577	50	0.651864	0.0837466	0.595665	8.04399	1.13666	0.413062	0	5.87501	3.88014	0.498492	3.54563	47.8809	6.76582	2.4587	0	34.9703
KS17-05	37	2017	6	19	21	55	24.2345	134.994	23	112	26.3577	102	0	0	2.07901	5.94766	1.5	0	0	7.27333	0	0	12.3751	35.4028	8.92857	0	0	43.2936
KS17-05	40	2017	6	19	1	38	23.9873	136.995	21	102	27.9176	11	0.303762	0	0.692466	5.70189	0.668839	1.68122	0.0986565	5.95316	2.01167	0	4.58587	37.7609	4.4294	11.1339	0.653354	39.4249
KS17-05	40	2017	6	19	1	38	23.9873	136.995	21	102	27.9176	50	0	0	2.48065	6.26692	0.768508	2.08198	0.0447252	3.25722	0	0	16.6486	42.0599	5.15777	13.973	0.300169	21.8605
KS17-05	40	2017	6	19	1	38	23.9873	136.995	21	102	27.9176	102	1.18895	0	0.984634	6.33751	1.57582	0.331144	2.5151	3.86684	7.07706	0	5.86092	37.7233	9.37988	1.9711	14.9708	23.0169
KS17-05	44	2017	6	17	2	38	24.2577	140.275	17	118	29.0576	11	0.382823	0.657977	2.50233	9.65239	0.788545	0	0.139607	0	2.7105	4.65868	17.7173	68.3419	5.58314	0	0.988463	0
KS17-05	44	2017	6	17	2	38	24.2577	140.275	17	118	29.0576	51	0	0.417231	0	0.554029	1.05764	0	2.22837	10.9427	0	2.74494	0	3.64493	6.95817	0	14.6603	71.9916
KS17-05	44	2017	6	17	2	38	24.2577	140.275	17	118	29.0576	101	0	0.327276	1.75863	8.9111	0.934833	0	0.734599	0.833563	0	2.42427	13.0269	66.0081	6.92469	0	5.44147	6.17454
RF17-10	32	2017	12	9	16	0	23.7578	133.002	101		27.0177	11	0.241212	0	0.514919	5.46435	1.18819	0.512574	0	5.63298	1.7796	0	3.79896	40.3147	8.76617	3.78166	0	41.5589
RF17-10	32	2017	12	9	16	0	23.7578	133.002	101		27.0177	53	0.424644	0.225276	0.912881	3.99265	0.949067	0	0.30367	6.74603	3.13293	1.66203	6.73504	29.4569	7.002	0	2.24041	49.7707
RF17-10	32	2017	12	9	16	0	23.7578	133.002	101		27.0177	104	0.908936	0.0507471	0.461059	5.37432	1.02059	0	0	6.82291	6.20919	0.346667	3.14962	36.7134	6.97191	0	0	46.6092
RF17-10	37	2017	12	8	20	35	24.2073	135.041	55	135	25.4478	12	1.31142	0	1.26061	4.98378	0.940461	2.94557	1.16455	1.30928	9.42403	0	9.05892	35.8141	6.75829	21.1673	8.36865	9.40867
RF17-10	37	2017	12	8	20	35	24.2073	135.041	55	135	25.4478	52	0.214166	0	2.53613	5.09522	1.01093	2.75109	1.90758	0.761984	1.50007	0	17.7636	35.688	7.0808	19.2693	13.3611	5.3371
RF17-10	37	2017	12	8	20	35	24.2073	135.041	55	135	25.4478	104	0.194604	0.385753	1.5023	8.52811	1.00571	0.254482	0	1.32181	1.47508	2.92397	11.3873	64.6423	7.62319	1.92895	0	10.0192
RF17-10	40	2017	12	8	20	35	24.2073	135.041	55	135	25.4478	12	0.782319	1.29201	0.458395	7.1757	2.40851	0	0.00278726	0	6.45493	10.6604	3.78222	59.2068	19.8727	0	0.0229977	0
RF17-10	40	2017	12	8	20	35	24.2073	135.041	55	135	25.4478	52	0.755182	0.203279	2.09824	7.06878	1.49436	0	0	4.10306	4.80307	1.29289	13.3451	44.9585	9.50437	0	0	26.0961
RF17-10	40	2017	12	8	20	35	24.2073	135.041	55	135	25.4478	102	0.404895	0	1.14303	2.35979	0.551935	1.95553	1.43864	6.42329	2.83597	0	8.00603	16.5285	3.86587	13.697	10.0765	44.9901
RF17-10	44	2017	12	8	0	43	23.988	137.002	77	92	25.1378	11	0.0708688	0.511298	0.2051	5.75038	0.689221	0.362934	0	19.0819	0.265708	1.91701	0.768982	21.5599	2.58409	1.36075	0	71.5436
RF17-10	44	2017	12	8	0	43	23.988	137.002	77	92	25.1378	52	0.753201	2.17199	0	4.3195	0.197227	0.000149178	0.0176646	11.2451	4.02677	11.6119	0	23.093	1.05442	0.000797538	0.0944386	60.1187
RF17-10	44	2017	12	8	0	43	23.988	137.002	77	92	25.1378	105	0.111783	0.246628	0.661073	5.07653	1.63288	0	0.0183615	3.81901	0.966458	2.13231	5.71553	43.8908	14.1176	0	0.15875	33.0185

## Sheet: VerticalFlux
5-m interval data of Kz, C-N-P concentration gradients, and C-N-P vertical fluxes in the MLD~200 m layer from June 2016 to May 2019
Cruise	Station	Year	Month	Day	Hour (JST)	Minute (JST)	Latitude (oN)	Longitude (oE)	Depth (m)	Kz (cm2 s-1)	dDIC/dz (10-3 mol m-4)	DIC flux (10-3 mol m-2 d-1)	dN+N/dz (10-6 mol m-4)	N+N flux (10-6 mol m-2 d-1)	dPO4/dz (10-6 mol m-4)	PO4 flux (10-6 mol m-2 d-1)	dDOP/dz (10-6 mol m-4)	DOP flux (10-6 mol m-2 d-1)
KS16-06	32	2016	6	23	13	55	23.7498	132.993	24.84	0.027528	0.645502	0.152545	0	0	0.134192	0.0317123	-1.87332	-0.442703
KS16-06	32	2016	6	23	13	55	23.7498	132.993	29.808	0.0073672	0.441134	0.0278996	0	0	0.187869	0.0118818	0.0903918	0.00571685
KS16-06	32	2016	6	23	13	55	23.7498	132.993	34.775	0.00086409	0.39012	0.00289331	0	0	0.201329	0.00149315	0.581437	0.00431221
KS16-06	32	2016	6	23	13	55	23.7498	132.993	39.742	0.0015973	0.39012	0.00534838	0	0	0.201329	0.00276013	0.581437	0.00797127
KS16-06	32	2016	6	23	13	55	23.7498	132.993	44.71	0.00012511	0.390041	0.000418917	0	0	0.201288	0.00021619	0.58132	0.000624357
KS16-06	32	2016	6	23	13	55	23.7498	132.993	49.677	0.0002163	0.39012	0.000724257	0	0	0.201329	0.000373766	0.581437	0.00107944
KS16-06	32	2016	6	23	13	55	23.7498	132.993	54.644	3.4594e-05	0.417785	0.000124049	0	0	0.00805315	2.39114e-06	0.1485	4.40926e-05
KS16-06	32	2016	6	23	13	55	23.7498	132.993	59.611	2.5434e-05	0.424702	9.27121e-05	0	0	-0.0402658	-8.78999e-06	0.0402658	8.78999e-06
KS16-06	32	2016	6	23	13	55	23.7498	132.993	64.577	0.00055267	0.424787	0.0020146	0	0	-0.0402739	-0.000191003	0.0402739	0.000191003
KS16-06	32	2016	6	23	13	55	23.7498	132.993	69.544	0.0046453	0.424702	0.0169331	0	0	-0.0402658	-0.00160542	0.0402658	0.00160542
KS16-06	32	2016	6	23	13	55	23.7498	132.993	74.511	0.0036302	0.424702	0.0132328	0	0	-0.0402658	-0.0012546	0.0402658	0.0012546
KS16-06	32	2016	6	23	13	55	23.7498	132.993	79.477	0.0027725	0.213993	0.00509122	0	0	-0.0402739	-0.000958176	-0.446879	-0.0106319
KS16-06	32	2016	6	23	13	55	23.7498	132.993	84.443	0.0047404	0.161294	0.00656122	0	0	-0.0402739	-0.00163828	-0.568667	-0.0231325
KS16-06	32	2016	6	23	13	55	23.7498	132.993	89.41	0.0023663	0.161262	0.00327521	0	0	-0.0402658	-0.000817793	-0.568552	-0.0115472
KS16-06	32	2016	6	23	13	55	23.7498	132.993	94.376	0.0012642	0.161294	0.00174979	0	0	-0.0402739	-0.000436908	-0.568667	-0.00616913
KS16-06	32	2016	6	23	13	55	23.7498	132.993	99.342	0.0031286	0.161294	0.00433032	0	0	-0.0402739	-0.00108124	-0.568667	-0.0152672
KS16-06	32	2016	6	23	13	55	23.7498	132.993	104.307	0.012068	0.344681	0.0356875	2.25579	0.233559	0.572004	0.059224	0.176274	0.018251
KS16-06	32	2016	6	23	13	55	23.7498	132.993	109.273	0.01315	0.390441	0.0440587	2.81917	0.318125	0.72493	0.0818035	0.362465	0.0409018
KS16-06	32	2016	6	23	13	55	23.7498	132.993	114.239	0.0085414	0.390441	0.0286177	2.81917	0.206634	0.72493	0.0531343	0.362465	0.0265672
KS16-06	32	2016	6	23	13	55	23.7498	132.993	119.204	0.0045581	0.39052	0.0152718	2.81974	0.11027	0.725076	0.028355	0.362538	0.0141775
KS16-06	32	2016	6	23	13	55	23.7498	132.993	124.169	0.01949	0.39052	0.0653008	2.81974	0.471502	0.725076	0.121243	0.362538	0.0606217
KS16-06	32	2016	6	23	13	55	23.7498	132.993	129.135	0.023951	1.48538	0.30529	49.9347	10.263	4.39791	0.903899	-1.43149	-0.294214
KS16-06	32	2016	6	23	13	55	23.7498	132.993	134.1	0.011812	1.75947	0.178307	61.726	6.25539	5.31722	0.538854	-1.88036	-0.190558
KS16-06	32	2016	6	23	13	55	23.7498	132.993	139.065	0.027379	1.75947	0.413298	61.726	14.4994	5.31722	1.24901	-1.88036	-0.441695
KS16-06	32	2016	6	23	13	55	23.7498	132.993	144.03	0.025523	1.75947	0.385281	61.726	13.5165	5.31722	1.16434	-1.88036	-0.411753
KS16-06	32	2016	6	23	13	55	23.7498	132.993	148.994	0.0035178	1.75983	0.0531027	61.7384	1.86295	5.31829	0.160479	-1.88074	-0.0567513
KS16-06	32	2016	6	23	13	55	23.7498	132.993	153.959	0.0012915	0.195494	0.00216616	38.4231	0.425745	2.3114	0.0256113	3.15294	0.034936
KS16-06	32	2016	6	23	13	55	23.7498	132.993	158.923	0.0072176	-0.19554	-0.0121061	32.6039	2.01854	1.56025	0.096597	4.41216	0.273162
KS16-06	32	2016	6	23	13	55	23.7498	132.993	163.888	0.0086417	-0.1955	-0.0144947	32.5973	2.41682	1.55994	0.115656	4.41127	0.327059
KS16-06	32	2016	6	23	13	55	23.7498	132.993	168.852	0.0015612	-0.19554	-0.0026186	32.6039	0.43662	1.56025	0.0208944	4.41216	0.0590861
KS16-06	32	2016	6	23	13	55	23.7498	132.993	173.816	0.0010059	-0.19554	-0.00168719	32.6039	0.28132	1.56025	0.0134625	4.41216	0.0380699
KS16-06	32	2016	6	23	13	55	23.7498	132.993	178.78	0.00039743	-0.19554	-0.000666609	32.6039	0.111149	1.56025	0.00531902	4.41216	0.0150414
KS16-06	32	2016	6	23	13	55	23.7498	132.993	183.744	0.068749	-0.19554	-0.115313	32.6039	19.227	1.56025	0.920104	4.41216	2.60192
KS16-06	32	2016	6	23	13	55	23.7498	132.993	188.708	0.07134	-0.19554	-0.119658	32.6039	19.9516	1.56025	0.954781	4.41216	2.69998
KS16-06	32	2016	6	23	13	55	23.7498	132.993	193.671	0.034464	-0.195579	-0.0578064	32.6105	9.63853	1.56057	0.46125	4.41305	1.30434
KS16-06	32	2016	6	23	13	55	23.7498	132.993	198.635	0.077557	-0.19554	-0.130086	32.6039	21.6903	1.56025	1.03799	4.41216	2.93527
KS16-06	37	2016	6	22	17	12	24.2625	135.002	24.839	0.00098018	0.470315	0.00395749	-0.268384	-0.00225833	0	0	-0.289855	-0.002439
KS16-06	37	2016	6	22	17	12	24.2625	135.002	29.806	0.00034333	0.601121	0.00177138	-0.146682	-0.000432243	0.0719031	0.000211884	-0.634128	-0.00186864
KS16-06	37	2016	6	22	17	12	24.2625	135.002	34.774	0.00011256	0.797028	0.000770164	0.0359443	3.47328e-05	0.179722	0.000173664	-1.15022	-0.00111145
KS16-06	37	2016	6	22	17	12	24.2625	135.002	39.741	0.0014702	0.797189	0.0100595	0.0359516	0.000453662	0.179758	0.00226831	-1.15045	-0.0145172
KS16-06	37	2016	6	22	17	12	24.2625	135.002	44.708	0.014446	0.797189	0.0988432	0.0359516	0.00445762	0.179758	0.0222881	-1.15045	-0.142644
KS16-06	37	2016	6	22	17	12	24.2625	135.002	49.675	0.034186	0.797189	0.233909	0.0359516	0.0105488	0.179758	0.0527441	-1.15045	-0.337562
KS16-06	37	2016	6	22	17	12	24.2625	135.002	54.642	0.017763	0.797189	0.121539	0.0359516	0.00548115	0.179758	0.0274058	-1.15045	-0.175397
KS16-06	37	2016	6	22	17	12	24.2625	135.002	59.609	0.031482	0.0149728	0.0040458	-0.0351947	-0.00950993	-0.175973	-0.0475497	0.164938	0.0445678
KS16-06	37	2016	6	22	17	12	24.2625	135.002	64.575	0.11044	-0.180617	-0.171174	-0.0529919	-0.0502211	-0.26496	-0.251106	0.493885	0.468061
KS16-06	37	2016	6	22	17	12	24.2625	135.002	69.542	0.19887	-0.180581	-0.308233	-0.0529813	-0.0904335	-0.264906	-0.452168	0.493785	0.84284
KS16-06	37	2016	6	22	17	12	24.2625	135.002	74.508	0.14282	-0.180617	-0.22136	-0.0529919	-0.0649455	-0.26496	-0.324728	0.493885	0.605292
KS16-06	37	2016	6	22	17	12	24.2625	135.002	79.474	0.052297	0.956991	0.429472	0.0387249	0.0173787	0.735772	0.330195	-0.40119	-0.180043
KS16-06	37	2016	6	22	17	12	24.2625	135.002	84.44	0.0051777	0.956991	0.0425202	0.0387249	0.00172059	0.735772	0.0326912	-0.40119	-0.0178253
KS16-06	37	2016	6	22	17	12	24.2625	135.002	89.406	0.00097718	0.956991	0.00802478	0.0387249	0.000324724	0.735772	0.00616976	-0.40119	-0.00336415
KS16-06	37	2016	6	22	17	12	24.2625	135.002	94.372	0.0014693	0.956991	0.0120662	0.0387249	0.00048826	0.735772	0.00927693	-0.40119	-0.00505837
KS16-06	37	2016	6	22	17	12	24.2625	135.002	99.338	0.0019775	0.956991	0.0162396	0.0387249	0.000657138	0.735772	0.0124856	-0.40119	-0.00680795
KS16-06	37	2016	6	22	17	12	24.2625	135.002	104.304	0.014506	0.362708	0.0451497	-0.0244741	-0.00304653	-0.013941	-0.00173536	0.0808575	0.0100651
KS16-06	37	2016	6	22	17	12	24.2625	135.002	109.269	0.019595	0.21418	0.036007	-0.040282	-0.00677203	-0.20141	-0.0338602	0.20141	0.0338602
KS16-06	37	2016	6	22	17	12	24.2625	135.002	114.235	0.0068402	0.214137	0.0125693	-0.0402739	-0.00236397	-0.201369	-0.0118199	0.201369	0.0118199
KS16-06	37	2016	6	22	17	12	24.2625	135.002	119.2	0.0094244	0.21418	0.0173179	-0.040282	-0.00325707	-0.20141	-0.0162854	0.20141	0.0162854
KS16-06	37	2016	6	22	17	12	24.2625	135.002	124.165	0.018841	0.21418	0.0346215	-0.040282	-0.00651145	-0.20141	-0.0325572	0.20141	0.0325572
KS16-06	37	2016	6	22	17	12	24.2625	135.002	129.13	0.016945	0.286692	0.0416793	0.921528	0.133972	0.393524	0.0572105	-0.393524	-0.0572105
KS16-06	37	2016	6	22	17	12	24.2625	135.002	134.095	0.0027872	0.30482	0.00728911	1.16198	0.0277862	0.542257	0.0129669	-0.542257	-0.0129669
KS16-06	37	2016	6	22	17	12	24.2625	135.002	139.06	0.0016986	0.30482	0.00444219	1.16198	0.0169337	0.542257	0.00790241	-0.542257	-0.00790241
KS16-06	37	2016	6	22	17	12	24.2625	135.002	144.025	0.0017368	0.30482	0.00454209	1.16198	0.0173146	0.542257	0.00808013	-0.542257	-0.00808013
KS16-06	37	2016	6	22	17	12	24.2625	135.002	148.989	0.0061263	0.304881	0.0160215	1.16221	0.0610745	0.542367	0.0285014	-0.542367	-0.0285014
KS16-06	37	2016	6	22	17	12	24.2625	135.002	153.954	0.013709	0.497459	0.0585094	35.6913	4.19789	2.51982	0.296372	-0.685238	-0.0805954
KS16-06	37	2016	6	22	17	12	24.2625	135.002	158.918	0.091796	0.626011	0.492925	58.7226	46.2386	3.83896	3.02282	-0.780715	-0.614741
KS16-06	37	2016	6	22	17	12	24.2625	135.002	163.882	0.26665	0.626011	1.43185	58.7226	134.314	3.83896	8.78073	-0.780715	-1.78571
KS16-06	37	2016	6	22	17	12	24.2625	135.002	168.846	0.23084	0.626011	1.23956	58.7226	116.277	3.83896	7.60152	-0.780715	-1.54589
KS16-06	37	2016	6	22	17	12	24.2625	135.002	173.81	0.015204	0.626011	0.0816423	58.7226	7.65842	3.83896	0.500665	-0.780715	-0.101818
KS16-06	37	2016	6	22	17	12	24.2625	135.002	178.774	0.01107	0.626011	0.0594436	58.7226	5.57608	3.83896	0.364533	-0.780715	-0.0741337
KS16-06	37	2016	6	22	17	12	24.2625	135.002	183.738	0.0017875	0.626011	0.0095985	58.7226	0.900383	3.83896	0.058862	-0.780715	-0.0119706
KS16-06	37	2016	6	22	17	12	24.2625	135.002	188.701	0.0017095	0.626137	0.00917965	58.7345	0.861093	3.83973	0.0562935	-0.780873	-0.0114482
KS16-06	37	2016	6	22	17	12	24.2625	135.002	193.665	0.04053	0.626011	0.217638	58.7226	20.4154	3.83896	1.33465	-0.780715	-0.271422
KS16-06	37	2016	6	22	17	12	24.2625	135.002	198.628	0.11016	0.626137	0.591536	58.7345	55.4888	3.83973	3.62755	-0.780873	-0.737721
KS16-06	40	2016	6	21	21	34	24.0007	137.001	19.872	0.0024318	0.0352788	0.00073649	-0.0670961	-0.00140072	-0.0670961	-0.00140072	-0.222759	-0.00465038
KS16-06	40	2016	6	21	21	34	24.0007	137.001	24.839	0.0013653	0.0352859	0.000413492	-0.0671096	-0.000786413	-0.0671096	-0.000786413	-0.222804	-0.00261089
KS16-06	40	2016	6	21	21	34	24.0007	137.001	29.807	0.0028461	0.257525	0.00629208	-0.0134192	-0.000327871	0.147611	0.00360658	-0.553408	-0.0135214
KS16-06	40	2016	6	21	21	34	24.0007	137.001	34.774	0.060108	0.313149	0.161555	0	0	0.201329	0.103867	-0.636199	-0.328219
KS16-06	40	2016	6	21	21	34	24.0007	137.001	39.742	0.11575	0.313086	0.311107	0	0	0.201288	0.200016	-0.636071	-0.632051
KS16-06	40	2016	6	21	21	34	24.0007	137.001	44.709	0.046702	0.313149	0.125523	0	0	0.201329	0.0807011	-0.636199	-0.255015
KS16-06	40	2016	6	21	21	34	24.0007	137.001	49.676	0.0086775	0.313149	0.023323	0	0	0.201329	0.0149947	-0.636199	-0.0473833
KS16-06	40	2016	6	21	21	34	24.0007	137.001	54.643	0.019038	0.0451828	0.00738299	0	0	0.0724784	0.0118432	0.849446	0.138802
KS16-06	40	2016	6	21	21	34	24.0007	137.001	59.61	0.049152	-0.0218089	-0.00920051	0	0	0.0402658	0.0169869	1.22086	0.515044
KS16-06	40	2016	6	21	21	34	24.0007	137.001	64.576	0.093658	-0.0218132	-0.0175314	0	0	0.0402739	0.0323682	1.2211	0.981404
KS16-06	40	2016	6	21	21	34	24.0007	137.001	69.543	0.081545	-0.0218089	-0.015264	0	0	0.0402658	0.028182	1.22086	0.854477
KS16-06	40	2016	6	21	21	34	24.0007	137.001	74.509	0.030152	-0.0218132	-0.005644	0	0	0.0402739	0.0104205	1.2211	0.315951
KS16-06	40	2016	6	21	21	34	24.0007	137.001	79.476	0.015703	0.587355	0.0791628	0	0	0.00805315	0.00108539	-1.19425	-0.160959
KS16-06	40	2016	6	21	21	34	24.0007	137.001	84.442	0.019926	0.739795	0.126497	0	0	0	0	-1.79838	-0.307505
KS16-06	40	2016	6	21	21	34	24.0007	137.001	89.408	0.035714	0.739795	0.226725	0	0	0	0	-1.79838	-0.551152
KS16-06	40	2016	6	21	21	34	24.0007	137.001	94.374	0.049769	0.739795	0.315952	0	0	0	0	-1.79838	-0.768054
KS16-06	40	2016	6	21	21	34	24.0007	137.001	99.34	0.046256	0.739795	0.29365	0	0	0	0	-1.79838	-0.71384
KS16-06	40	2016	6	21	21	34	24.0007	137.001	104.306	0.03992	0.75692	0.259293	4.98389	1.7073	0.830648	0.28455	-0.788826	-0.270223
KS16-06	40	2016	6	21	21	34	24.0007	137.001	109.271	0.024972	0.768491	0.164648	8.30816	1.78	1.38469	0.296667	-0.115811	-0.0248122
KS16-06	40	2016	6	21	21	34	24.0007	137.001	114.237	0.0067097	0.768337	0.044239	8.30648	0.478267	1.38441	0.0797112	-0.115787	-0.00666676
KS16-06	40	2016	6	21	21	34	24.0007	137.001	119.202	0.015651	0.768491	0.103192	8.30816	1.1156	1.38469	0.185934	-0.115811	-0.0155508
KS16-06	40	2016	6	21	21	34	24.0007	137.001	124.167	0.031977	0.768491	0.210834	8.30816	2.27932	1.38469	0.379887	-0.115811	-0.0317723
KS16-06	40	2016	6	21	21	34	24.0007	137.001	129.132	0.019188	0.54141	0.089129	43.9135	7.22921	3.09668	0.509787	-0.834999	-0.137461
KS16-06	40	2016	6	21	21	34	24.0007	137.001	134.097	0.0033247	0.48464	0.013824	52.8149	1.50651	3.52467	0.100539	-1.0148	-0.0289464
KS16-06	40	2016	6	21	21	34	24.0007	137.001	139.062	0.0019994	0.48464	0.00831346	52.8149	0.90598	3.52467	0.0604619	-1.0148	-0.0174077
KS16-06	40	2016	6	21	21	34	24.0007	137.001	144.027	0.0046876	0.48464	0.0194909	52.8149	2.12407	3.52467	0.141753	-1.0148	-0.0408124
KS16-06	40	2016	6	21	21	34	24.0007	137.001	148.992	0.014049	0.48464	0.0584154	52.8149	6.36597	3.52467	0.424842	-1.0148	-0.122317
KS16-06	40	2016	6	21	21	34	24.0007	137.001	153.956	0.0077386	0.377877	0.0250835	45.6616	3.03102	3.05054	0.202495	-0.740983	-0.0491866
KS16-06	40	2016	6	21	21	34	24.0007	137.001	158.921	0.006678	0.306575	0.0175649	40.8774	2.34203	2.73342	0.156609	-0.558193	-0.0319811
KS16-06	40	2016	6	21	21	34	24.0007	137.001	163.885	0.016341	0.306637	0.0429812	40.8856	5.73092	2.73397	0.38322	-0.558306	-0.0782575
KS16-06	40	2016	6	21	21	34	24.0007	137.001	168.849	0.01032	0.306637	0.0271443	40.8856	3.61931	2.73397	0.242019	-0.558306	-0.0494228
KS16-06	40	2016	6	21	21	34	24.0007	137.001	173.813	0.0017106	0.306637	0.00449933	40.8856	0.599922	2.73397	0.040116	-0.558306	-0.00819211
KS16-06	40	2016	6	21	21	34	24.0007	137.001	178.777	0.01461	0.306637	0.0384282	40.8856	5.12385	2.73397	0.342625	-0.558306	-0.0699677
KS16-06	40	2016	6	21	21	34	24.0007	137.001	183.741	0.032957	0.306637	0.0866856	40.8856	11.5583	2.73397	0.772889	-0.558306	-0.157832
KS16-06	40	2016	6	21	21	34	24.0007	137.001	188.705	0.017277	0.306637	0.0454431	40.8856	6.05919	2.73397	0.40517	-0.558306	-0.08274
KS16-06	40	2016	6	21	21	34	24.0007	137.001	193.668	0.0026785	0.306698	0.00704516	40.8938	0.939372	2.73452	0.0628147	-0.558418	-0.0128274
KS16-06	40	2016	6	21	21	34	24.0007	137.001	198.632	0.003895	0.306637	0.0102449	40.8856	1.36601	2.73397	0.0913433	-0.558306	-0.0186533
KS16-06	44	2016	6	21	0	13	24.2525	140.252	4.968	0
KS16-06	44	2016	6	21	0	13	24.2525	140.252	19.871	0.030033	0.131664	0.0339394	0	0	-0.12583	-0.0324356	0.057882	0.0149204
KS16-06	44	2016	6	21	0	13	24.2525	140.252	24.839	0.0089855	0.131638	0.0101543	0	0	-0.125805	-0.00970434	0.0578704	0.004464
KS16-06	44	2016	6	21	0	13	24.2525	140.252	29.807	0.012275	0.205339	0.0216381	0	0	0.0344799	0.0036334	-0.595571	-0.0627596
KS16-06	44	2016	6	21	0	13	24.2525	140.252	34.774	0.0095337	0.223809	0.0183138	0	0	0.0745662	0.00610157	-0.759084	-0.062114
KS16-06	44	2016	6	21	0	13	24.2525	140.252	39.741	0.0084574	0.223809	0.0162462	0	0	0.0745662	0.00541274	-0.759084	-0.0551017
KS16-06	44	2016	6	21	0	13	24.2525	140.252	44.708	6.8382e-05	0.223809	0.000131358	0	0	0.0745662	4.37645e-05	-0.759084	-0.000445522
KS16-06	44	2016	6	21	0	13	24.2525	140.252	49.675	0.0021749	0.223809	0.00417788	0	0	0.0745662	0.00139194	-0.759084	-0.0141699
KS16-06	44	2016	6	21	0	13	24.2525	140.252	54.642	0.0018932	0.2197	0.00356998	0	0	0.11795	0.00191661	-0.291459	-0.004736
KS16-06	44	2016	6	21	0	13	24.2525	140.252	59.609	0.00028448	0.213537	0.00052139	0	0	0.183026	0.000446892	0.409979	0.00100104
KS16-06	44	2016	6	21	0	13	24.2525	140.252	64.575	0.00028533	0.21358	0.000522948	0	0	0.183063	0.000448227	0.410061	0.00100403
KS16-06	44	2016	6	21	0	13	24.2525	140.252	69.542	0.0016919	0.213537	0.00310089	0	0	0.183026	0.00265782	0.409979	0.00595352
KS16-06	44	2016	6	21	0	13	24.2525	140.252	74.508	0.019863	0.21358	0.0364046	0	0	0.183063	0.031203	0.410061	0.0698946
KS16-06	44	2016	6	21	0	13	24.2525	140.252	79.474	0.021601	0.807331	0.14965	0	0	0.271074	0.0502472	-0.605657	-0.112267
KS16-06	44	2016	6	21	0	13	24.2525	140.252	84.44	0.0028067	0.807331	0.0194445	0	0	0.271074	0.00652882	-0.605657	-0.0145872
KS16-06	44	2016	6	21	0	13	24.2525	140.252	89.406	0.0033149	0.807331	0.0229653	0	0	0.271074	0.00771097	-0.605657	-0.0172285
KS16-06	44	2016	6	21	0	13	24.2525	140.252	94.372	0.0019362	0.807331	0.0134138	0	0	0.271074	0.0045039	-0.605657	-0.010063
KS16-06	44	2016	6	21	0	13	24.2525	140.252	99.338	0.00018817	0.807331	0.00130362	0	0	0.271074	0.000437712	-0.605657	-0.000977974
KS16-06	44	2016	6	21	0	13	24.2525	140.252	104.304	0.00040464	0.402722	0.00139838	11.6311	0.0403868	1.40742	0.004887	-0.0128752	-4.47069e-05
KS16-06	44	2016	6	21	0	13	24.2525	140.252	109.269	0.016942	0.301631	0.0438433	14.5418	2.11371	1.69184	0.245917	0.135347	0.0196733
KS16-06	44	2016	6	21	0	13	24.2525	140.252	114.235	0.093998	0.30157	0.243253	14.5389	11.7273	1.6915	1.3644	0.13532	0.109152
KS16-06	44	2016	6	21	0	13	24.2525	140.252	119.2	0.12445	0.301631	0.322058	14.5418	15.5266	1.69184	1.80642	0.135347	0.144513
KS16-06	44	2016	6	21	0	13	24.2525	140.252	124.165	0.042851	0.301631	0.110892	14.5418	5.34616	1.69184	0.621991	0.135347	0.0497593
KS16-06	44	2016	6	21	0	13	24.2525	140.252	129.13	0.0017383	0.726204	0.0108305	38.2061	0.569798	2.69331	0.0401675	-0.62116	-0.00926385
KS16-06	44	2016	6	21	0	13	24.2525	140.252	134.095	0.00025266	0.832348	0.00180428	44.1222	0.0956438	2.94368	0.00638103	-0.810287	-0.00175646
KS16-06	44	2016	6	21	0	13	24.2525	140.252	139.06	0.00309	0.832348	0.0220661	44.1222	1.16971	2.94368	0.0780391	-0.810287	-0.0214813
KS16-06	44	2016	6	21	0	13	24.2525	140.252	144.025	0.010798	0.832348	0.0771101	44.1222	4.08756	2.94368	0.272708	-0.810287	-0.0750664
KS16-06	44	2016	6	21	0	13	24.2525	140.252	148.989	0.001679	0.832515	0.01199	44.1311	0.635581	2.94428	0.0424038	-0.810451	-0.0116722
KS16-06	44	2016	6	21	0	13	24.2525	140.252	153.954	0.00039356	0.445034	0.00150268	35.2442	0.119004	2.38593	0.00805623	-0.658133	-0.00222222
KS16-06	44	2016	6	21	0	13	24.2525	140.252	158.918	0.0041984	0.186863	0.0067295	29.3314	1.05631	2.0145	0.0725484	-0.556809	-0.0200524
KS16-06	44	2016	6	21	0	13	24.2525	140.252	163.882	0.0059245	0.186863	0.00949622	29.3314	1.4906	2.0145	0.102375	-0.556809	-0.0282965
KS16-06	44	2016	6	21	0	13	24.2525	140.252	168.846	0.0039368	0.186863	0.00631019	29.3314	0.990494	2.0145	0.0680279	-0.556809	-0.0188029
KS16-06	44	2016	6	21	0	13	24.2525	140.252	173.81	0.003295	0.186863	0.00528147	29.3314	0.829018	2.0145	0.0569376	-0.556809	-0.0157376
KS16-06	44	2016	6	21	0	13	24.2525	140.252	178.774	0.0014053	0.186863	0.00225252	29.3314	0.353572	2.0145	0.0242836	-0.556809	-0.00671198
KS16-06	44	2016	6	21	0	13	24.2525	140.252	183.738	0.0074189	0.186863	0.0118916	29.3314	1.86659	2.0145	0.128199	-0.556809	-0.0354341
KS16-06	44	2016	6	21	0	13	24.2525	140.252	188.701	0.0091319	0.186901	0.0146373	29.3373	2.29758	2.01491	0.157799	-0.556921	-0.0436157
KS16-06	44	2016	6	21	0	13	24.2525	140.252	193.665	0.009804	0.186863	0.0157146	29.3314	2.46668	2.0145	0.169413	-0.556809	-0.0468258
KS16-06	44	2016	6	21	0	13	24.2525	140.252	198.628	0.0045324	0.186901	0.00726486	29.3373	1.14035	2.01491	0.0783199	-0.556921	-0.0216476
KS16-09	32	2016	11	21	6	25	23.745	132.986	99.342	0.0019203	1.40475	0.0231482	0.402739	0.00663656	1.00685	0.0165914	0.167539	0.00276081
KS16-09	32	2016	11	21	6	25	23.745	132.986	104.307	0.0055065	1.11812	0.0528234	8.93454	0.422096	2.04632	0.0966748	0.067996	0.00321234
KS16-09	32	2016	11	21	6	25	23.745	132.986	109.273	0.030597	0.926659	0.243304	14.6194	3.83848	2.73862	0.719054	0.00161095	0.000422973
KS16-09	32	2016	11	21	6	25	23.745	132.986	114.239	0.021946	0.926659	0.174512	14.6194	2.75319	2.73862	0.515749	0.00161095	0.000303382
KS16-09	32	2016	11	21	6	25	23.745	132.986	119.204	0.0039694	0.926845	0.0315642	14.6224	0.497972	2.73917	0.0932841	0.00161128	5.4873e-05
KS16-09	32	2016	11	21	6	25	23.745	132.986	124.169	0.017163	0.926845	0.136478	14.6224	2.15315	2.73917	0.403344	0.00161128	0.000237261
KS16-09	32	2016	11	21	6	25	23.745	132.986	129.135	0.046042	0.529749	0.209303	8.14802	3.21927	0.72369	0.285928	-0.631345	-0.249443
KS16-09	32	2016	11	21	6	25	23.745	132.986	134.1	0.16798	0.265196	0.382197	3.83453	5.52628	-0.619723	-0.893137	-1.05353	-1.51833
KS16-09	32	2016	11	21	6	25	23.745	132.986	139.065	0.25717	0.265196	0.585127	3.83453	8.4605	-0.619723	-1.36735	-1.05353	-2.3245
KS16-09	32	2016	11	21	6	25	23.745	132.986	144.03	0.038913	0.265196	0.0885369	3.83453	1.28018	-0.619723	-0.206897	-1.05353	-0.351726
KS16-09	32	2016	11	21	6	25	23.745	132.986	148.994	0.0030688	0.265249	0.00698229	3.83531	0.100959	-0.619848	-0.0163166	-1.05374	-0.0277382
KS16-09	32	2016	11	21	6	25	23.745	132.986	153.959	0.017364	0.314861	0.0469063	17.2837	2.57484	0.507793	0.0756484	-0.632775	-0.0942675
KS16-09	32	2016	11	21	6	25	23.745	132.986	158.923	0.019623	0.389436	0.0655507	37.465	6.30618	2.19951	0.370226	-0.00164449	-0.000276804
KS16-09	32	2016	11	21	6	25	23.745	132.986	163.888	0.0031688	0.389358	0.0105854	37.4574	1.01835	2.19907	0.0597856	-0.00164416	-4.46995e-05
KS16-09	32	2016	11	21	6	25	23.745	132.986	168.852	0.0051153	0.389436	0.0170877	37.465	1.64389	2.19951	0.0965101	-0.00164449	-7.2157e-05
KS16-09	32	2016	11	21	6	25	23.745	132.986	173.816	0.0080959	0.389436	0.0270444	37.465	2.60175	2.19951	0.152745	-0.00164449	-0.000114202
KS16-09	32	2016	11	21	6	25	23.745	132.986	178.78	0.0049013	0.389436	0.0163728	37.465	1.57512	2.19951	0.0924725	-0.00164449	-6.91383e-05
KS16-09	32	2016	11	21	6	25	23.745	132.986	183.744	0.0022337	0.389436	0.00746169	37.465	0.717837	2.19951	0.0421431	-0.00164449	-3.15088e-05
KS16-09	32	2016	11	21	6	25	23.745	132.986	188.708	0.0020765	0.389436	0.00693656	37.465	0.667318	2.19951	0.0391772	-0.00164449	-2.92914e-05
KS16-09	32	2016	11	21	6	25	23.745	132.986	193.671	0.012922	0.389515	0.043166	37.4725	4.1527	2.19995	0.243799	-0.00164482	-0.000182279
KS16-09	32	2016	11	21	6	25	23.745	132.986	198.635	0.020122	0.389436	0.0672176	37.465	6.46655	2.19951	0.379641	-0.00164449	-0.000283843
KS16-09	37	2016	11	20	9	32	24.2388	134.989	69.542	3.2197	0.953019	26.3363	0.193585	5.34966	0.309737	8.55945	-0.184293	-5.09287
KS16-09	37	2016	11	20	9	32	24.2388	134.989	74.508	2.5739	0.953211	21.0538	0.193624	4.27663	0.309799	6.84261	-0.18433	-4.07136
KS16-09	37	2016	11	20	9	32	24.2388	134.989	79.474	1.2614	0.896456	9.70358	2.70401	29.2692	0.806824	8.73338	-0.0474666	-0.513797
KS16-09	37	2016	11	20	9	32	24.2388	134.989	84.441	0.11225	0.858446	0.82706	4.37671	4.2167	1.13795	1.09634	0.0437671	0.042167
KS16-09	37	2016	11	20	9	32	24.2388	134.989	89.407	0.054261	0.858619	0.399796	4.37759	2.03833	1.13817	0.529965	0.0437759	0.0203833
KS16-09	37	2016	11	20	9	32	24.2388	134.989	94.372	0.019646	0.858792	0.144752	4.37848	0.738006	1.1384	0.191882	0.0437848	0.00738006
KS16-09	37	2016	11	20	9	32	24.2388	134.989	99.338	0.050717	0.858619	0.373684	4.37759	1.9052	1.13817	0.495351	0.0437759	0.019052
KS16-09	37	2016	11	20	9	32	24.2388	134.989	104.304	0.039788	0.259723	0.0886775	20.2861	6.9263	2.12556	0.725733	0.613058	0.209317
KS16-09	37	2016	11	20	9	32	24.2388	134.989	109.269	0.0093608	0.259776	0.0208629	20.2902	1.62953	2.12599	0.170741	0.613181	0.0492453
KS16-09	37	2016	11	20	9	32	24.2388	134.989	114.235	2.2043e-05	0.259723	4.91283e-05	20.2861	0.00383725	2.12556	0.000402064	0.613058	0.000115964
KS16-09	37	2016	11	20	9	32	24.2388	134.989	119.2	0.016311	0.259776	0.0363532	20.2902	2.83942	2.12599	0.297513	0.613181	0.0858089
KS16-09	37	2016	11	20	9	32	24.2388	134.989	124.165	0.043405	0.259776	0.0967389	20.2902	7.55594	2.12599	0.791707	0.613181	0.228345
KS16-09	37	2016	11	20	9	32	24.2388	134.989	129.13	0.041075	0.318318	0.112177	67.3353	23.7292	4.71315	1.66093	0.204703	0.072138
KS16-09	37	2016	11	20	9	32	24.2388	134.989	134.095	0.053765	0.357346	0.164836	98.6988	45.5276	6.43792	2.96967	-0.0676162	-0.0311898
KS16-09	37	2016	11	20	9	32	24.2388	134.989	139.06	0.053491	0.357346	0.163996	98.6988	45.2955	6.43792	2.95454	-0.0676162	-0.0310309
KS16-09	37	2016	11	20	9	32	24.2388	134.989	144.025	0.013759	0.357346	0.0421832	98.6988	11.651	6.43792	0.759969	-0.0676162	-0.00798179
KS16-09	37	2016	11	20	9	32	24.2388	134.989	148.989	0.00087964	0.357418	0.00269685	98.7187	0.744869	6.43922	0.0485863	-0.0676298	-0.000510292
KS16-09	37	2016	11	20	9	32	24.2388	134.989	153.954	0.014109	0.357346	0.0432562	98.6988	11.9473	6.43792	0.779301	-0.0676162	-0.00818483
KS16-09	37	2016	11	20	9	32	24.2388	134.989	158.918	0.040014	0.16934	0.0581228	30.1826	10.3596	1.6985	0.58298	1.09573	0.37609
KS16-09	37	2016	11	20	9	32	24.2388	134.989	163.882	0.020051	0.16934	0.0291253	30.1826	5.19121	1.6985	0.292131	1.09573	0.188459
KS16-09	37	2016	11	20	9	32	24.2388	134.989	168.846	0.0024685	0.16934	0.00358565	30.1826	0.639095	1.6985	0.0359646	1.09573	0.0232013
KS16-09	37	2016	11	20	9	32	24.2388	134.989	173.81	0.013726	0.16934	0.0199379	30.1826	3.55366	1.6985	0.19998	1.09573	0.12901
KS16-09	37	2016	11	20	9	32	24.2388	134.989	178.774	0.014066	0.16934	0.0204317	30.1826	3.64169	1.6985	0.204933	1.09573	0.132206
KS16-09	37	2016	11	20	9	32	24.2388	134.989	183.738	0.12908	0.16934	0.187497	30.1826	33.4188	1.6985	1.88062	1.09573	1.21322
KS16-09	37	2016	11	20	9	32	24.2388	134.989	188.701	0.3012	0.169374	0.437512	30.1887	77.9807	1.69885	4.38831	1.09595	2.83097
KS16-09	37	2016	11	20	9	32	24.2388	134.989	193.665	0.0093796	0.16934	0.0136244	30.1826	2.42838	1.6985	0.136655	1.09573	0.0881585
KS16-09	37	2016	11	20	9	32	24.2388	134.989	198.628	0.013871	0.169374	0.0201485	30.1887	3.5912	1.69885	0.202092	1.09595	0.130373
KS16-09	40	2016	11	19	14	47	24.0007	136.986	69.543	0.00096097	1.54402	0.0127351	0.0419435	0.000345949	0.167774	0.0013838	-0.303671	-0.00250467
KS16-09	40	2016	11	19	14	47	24.0007	136.986	74.509	0.0017022	1.54434	0.0225581	0.0419519	0.000612792	0.167808	0.00245117	-0.303732	-0.00443661
KS16-09	40	2016	11	19	14	47	24.0007	136.986	79.476	0.0049766	0.997052	0.0425881	6.11443	0.261172	1.64046	0.0700705	0.171502	0.00732556
KS16-09	40	2016	11	19	14	47	24.0007	136.986	84.442	0.0049393	0.997253	0.0422689	6.11566	0.259214	1.64079	0.0695453	0.171537	0.00727065
KS16-09	40	2016	11	19	14	47	24.0007	136.986	89.408	0.0026861	0.997253	0.0229868	6.11566	0.140967	1.64079	0.0378203	0.171537	0.00395394
KS16-09	40	2016	11	19	14	47	24.0007	136.986	94.374	0.0075515	0.997253	0.0646233	6.11566	0.396303	1.64079	0.106325	0.171537	0.0111158
KS16-09	40	2016	11	19	14	47	24.0007	136.986	99.34	0.0059131	0.997253	0.0506024	6.11566	0.310319	1.64079	0.0832564	0.171537	0.00870408
KS16-09	40	2016	11	19	14	47	24.0007	136.986	104.306	0.0011496	0.59684	0.00588783	39.6584	0.39123	2.78111	0.0274356	-0.233856	-0.00230699
KS16-09	40	2016	11	19	14	47	24.0007	136.986	109.271	0.00080295	0.329965	0.00227311	62.0327	0.427339	3.54204	0.0244008	-0.504219	-0.00347353
KS16-09	40	2016	11	19	14	47	24.0007	136.986	114.237	0.0031943	0.329899	0.00904288	62.0202	1.70004	3.54132	0.0970715	-0.504118	-0.0138184
KS16-09	40	2016	11	19	14	47	24.0007	136.986	119.202	0.0023417	0.329965	0.00662922	62.0327	1.24628	3.54204	0.0711618	-0.504219	-0.0101301
KS16-09	40	2016	11	19	14	47	24.0007	136.986	124.167	0.0036363	0.329965	0.0102942	62.0327	1.93528	3.54204	0.110503	-0.504219	-0.0157305
KS16-09	40	2016	11	19	14	47	24.0007	136.986	129.132	0.0051922	0.329965	0.0146988	62.0327	2.76334	3.54204	0.157786	-0.504219	-0.0224612
KS16-09	40	2016	11	19	14	47	24.0007	136.986	134.097	0.0057127	0.145074	0.00711039	45.0492	2.20796	1.6675	0.081728	1.34317	0.0658317
KS16-09	40	2016	11	19	14	47	24.0007	136.986	139.062	0.0046867	0.098851	0.00397476	40.8033	1.64069	1.19887	0.0482061	1.80502	0.072579
KS16-09	40	2016	11	19	14	47	24.0007	136.986	144.027	0.00089645	0.098851	0.000760274	40.8033	0.313823	1.19887	0.00922063	1.80502	0.0138826
KS16-09	40	2016	11	19	14	47	24.0007	136.986	148.992	0.00074459	0.098851	0.000631483	40.8033	0.260661	1.19887	0.00765864	1.80502	0.0115308
KS16-09	40	2016	11	19	14	47	24.0007	136.986	153.956	0.00082498	0.119221	0.000843672	28.7224	0.203254	1.8213	0.0128885	0.411757	0.0029138
KS16-09	40	2016	11	19	14	47	24.0007	136.986	158.921	0.0046281	0.132762	0.00527155	20.6589	0.820299	2.23565	0.0887707	-0.517221	-0.0205372
KS16-09	40	2016	11	19	14	47	24.0007	136.986	163.885	0.017042	0.132788	0.0194114	20.663	3.02058	2.2361	0.326879	-0.517325	-0.0756239
KS16-09	40	2016	11	19	14	47	24.0007	136.986	168.849	0.030635	0.132788	0.0348942	20.663	5.42985	2.2361	0.587604	-0.517325	-0.135943
KS16-09	40	2016	11	19	14	47	24.0007	136.986	173.813	0.018092	0.132788	0.0206074	20.663	3.20668	2.2361	0.347019	-0.517325	-0.0802833
KS16-09	40	2016	11	19	14	47	24.0007	136.986	178.777	0.0028749	0.132788	0.0032746	20.663	0.509556	2.2361	0.0551429	-0.517325	-0.0127574
KS16-09	40	2016	11	19	14	47	24.0007	136.986	183.741	0.0065175	0.132788	0.00742364	20.663	1.15518	2.2361	0.125011	-0.517325	-0.0289214
KS16-09	40	2016	11	19	14	47	24.0007	136.986	188.705	0.003738	0.132788	0.0042577	20.663	0.662535	2.2361	0.0716978	-0.517325	-0.0165874
KS16-09	40	2016	11	19	14	47	24.0007	136.986	193.668	0.0035887	0.132815	0.00408764	20.6672	0.636073	2.23655	0.0688341	-0.517429	-0.0159249
KS16-09	40	2016	11	19	14	47	24.0007	136.986	198.632	0.03708	0.132788	0.0422353	20.663	6.57218	2.2361	0.711224	-0.517325	-0.164543
KS16-09	44	2016	11	18	17	48	24.2335	140.248	59.609	0.020147	0.729659	0.126174	8.84096	1.52879	0.30637	0.0529779	-0.211833	-0.0366304
KS16-09	44	2016	11	18	17	48	24.2335	140.248	64.575	0.028859	0.729806	0.180734	8.84274	2.18987	0.306432	0.0758866	-0.211876	-0.0524702
KS16-09	44	2016	11	18	17	48	24.2335	140.248	69.542	0.039293	0.729659	0.246078	8.84096	2.98162	0.30637	0.103324	-0.211833	-0.0714408
KS16-09	44	2016	11	18	17	48	24.2335	140.248	74.508	0.025403	0.729806	0.15909	8.84274	1.92762	0.306432	0.0667988	-0.211876	-0.0461866
KS16-09	44	2016	11	18	17	48	24.2335	140.248	79.474	0.0081177
KS16-09	44	2016	11	18	17	48	24.2335	140.248	84.441	0.014085
KS16-09	44	2016	11	18	17	48	24.2335	140.248	89.407	0.017966
KS16-09	44	2016	11	18	17	48	24.2335	140.248	94.373	0.0014573
KS16-09	44	2016	11	18	17	48	24.2335	140.248	99.338	0.0022271
KS16-09	44	2016	11	18	17	48	24.2335	140.248	104.304	0.0028511
KS16-09	44	2016	11	18	17	48	24.2335	140.248	109.269	0.012042
KS16-09	44	2016	11	18	17	48	24.2335	140.248	114.235	0.025377
KS16-09	44	2016	11	18	17	48	24.2335	140.248	119.2	0.00082407
KS16-09	44	2016	11	18	17	48	24.2335	140.248	124.165	0.00038059
KS16-09	44	2016	11	18	17	48	24.2335	140.248	129.13	0.020783
KS16-09	44	2016	11	18	17	48	24.2335	140.248	134.095	0.040343	0.455614	0.157699	54.1062	18.7274	3.82679	1.32454	2.08983	0.723339
KS16-09	44	2016	11	18	17	48	24.2335	140.248	139.06	0.058289	0.455614	0.227849	54.1062	27.0581	3.82679	1.91374	2.08983	1.04511
KS16-09	44	2016	11	18	17	48	24.2335	140.248	144.025	0.042548	0.455614	0.166318	54.1062	19.751	3.82679	1.39694	2.08983	0.762874
KS16-09	44	2016	11	18	17	48	24.2335	140.248	148.989	0.019174	0.455706	0.0749503	54.1171	8.90067	3.82756	0.629521	2.09025	0.343785
KS16-09	44	2016	11	18	17	48	24.2335	140.248	153.954	0.038409	0.264791	0.0872569	38.4121	12.658	2.79841	0.922163	0.617461	0.203472
KS16-09	44	2016	11	18	17	48	24.2335	140.248	158.918	0.065924	0.137603	0.0778123	27.9549	15.808	2.11325	1.19501	-0.364191	-0.205943
KS16-09	44	2016	11	18	17	48	24.2335	140.248	163.882	0.054395	0.137603	0.0642043	27.9549	13.0435	2.11325	0.986021	-0.364191	-0.169927
KS16-09	44	2016	11	18	17	48	24.2335	140.248	168.846	0.024635	0.137603	0.0290775	27.9549	5.90727	2.11325	0.44656	-0.364191	-0.0769586
KS16-09	44	2016	11	18	17	48	24.2335	140.248	173.81	0.0062729	0.137603	0.00740412	27.9549	1.50419	2.11325	0.113709	-0.364191	-0.0195962
KS16-09	44	2016	11	18	17	48	24.2335	140.248	178.774	0.014239	0.137603	0.0168068	27.9549	3.41439	2.11325	0.258111	-0.364191	-0.044482
KS16-09	44	2016	11	18	17	48	24.2335	140.248	183.738	0.011692	0.137603	0.0138005	27.9549	2.80364	2.11325	0.211942	-0.364191	-0.0365253
KS16-09	44	2016	11	18	17	48	24.2335	140.248	188.702	0.0039666	0.137603	0.00468191	27.9549	0.951157	2.11325	0.0719028	-0.364191	-0.0123915
KS16-09	44	2016	11	18	17	48	24.2335	140.248	193.665	0.021424	0.137631	0.0252875	27.9606	5.1373	2.11368	0.388354	-0.364264	-0.0669276
KS16-09	44	2016	11	18	17	48	24.2335	140.248	198.628	0.021505	0.137631	0.0253831	27.9606	5.15672	2.11368	0.389822	-0.364264	-0.0671806
RF17-01	32	2017	1	12	16	45	23.739	132.996	29.808	11.379	0.0865324	8.45294	-0.188901	-18.4529	0.0712251	6.95765	0.0179611	1.75454
RF17-01	32	2017	1	12	16	45	23.739	132.996	34.775	0.017718	0.139776	0.0212562	-0.387171	-0.0588783	0.0387171	0.00588783	0.253984	0.0386241
RF17-01	32	2017	1	12	16	45	23.739	132.996	39.742	0.15443	0.139776	0.185269	-0.387171	-0.513183	0.0387171	0.0513183	0.253984	0.336648
RF17-01	32	2017	1	12	16	45	23.739	132.996	44.71	0.07569	0.139748	0.0908051	-0.387093	-0.251524	0.0387093	0.0251524	0.253933	0.165
RF17-01	32	2017	1	12	16	45	23.739	132.996	49.677	0.0097777	0.139776	0.0117303	-0.387171	-0.032492	0.0387171	0.0032492	0.253984	0.0213148
RF17-01	32	2017	1	12	16	45	23.739	132.996	54.644	0.032179	0.289262	0.0798916	-0.607858	-0.167885	0.0909851	0.0251293	-0.0282635	-0.00780613
RF17-01	32	2017	1	12	16	45	23.739	132.996	59.611	0.10336	0.388918	0.345024	-0.754983	-0.669773	0.12583	0.111629	-0.216428	-0.192002
RF17-01	32	2017	1	12	16	45	23.739	132.996	64.578	0.069922	0.388918	0.233405	-0.754983	-0.453095	0.12583	0.0755158	-0.216428	-0.129887
RF17-01	32	2017	1	12	16	45	23.739	132.996	69.544	0.14435	0.388997	0.481851	-0.755135	-0.935388	0.125856	0.155898	-0.216472	-0.268145
RF17-01	32	2017	1	12	16	45	23.739	132.996	74.511	0.16897	0.388918	0.564035	-0.754983	-1.09493	0.12583	0.182488	-0.216428	-0.313879
RF17-01	32	2017	1	12	16	45	23.739	132.996	79.477	0.021408	0.945372	0.173672	3.48973	0.641089	0.927306	0.170353	-0.145107	-0.0266572
RF17-01	32	2017	1	12	16	45	23.739	132.996	84.443	0.0006022	1.08447	0.00560411	4.55095	0.0235176	1.12767	0.00582737	-0.127265	-0.00065766
RF17-01	32	2017	1	12	16	45	23.739	132.996	89.41	0.02861	1.08425	0.266247	4.55003	1.1173	1.12744	0.276853	-0.12724	-0.0312449
RF17-01	32	2017	1	12	16	45	23.739	132.996	94.376	0.11136	1.08447	1.03632	4.55095	4.34892	1.12767	1.07761	-0.127265	-0.121616
RF17-01	32	2017	1	12	16	45	23.739	132.996	99.342	0.083661	1.08447	0.778555	4.55095	3.2672	1.12767	0.809571	-0.127265	-0.0913658
RF17-01	32	2017	1	12	16	45	23.739	132.996	104.307	0.0558	0.751416	0.359731	45.3742	21.7223	3.10729	1.48758	-0.598082	-0.286324
RF17-01	32	2017	1	12	16	45	23.739	132.996	109.273	0.063233	0.667964	0.362449	55.5686	30.1525	3.60141	1.95419	-0.715636	-0.388317
RF17-01	32	2017	1	12	16	45	23.739	132.996	114.239	0.007352	0.667964	0.0421414	55.5686	3.50578	3.60141	0.227211	-0.715636	-0.045149
RF17-01	32	2017	1	12	16	45	23.739	132.996	119.204	0.0062065	0.668099	0.0355754	55.5798	2.95956	3.60214	0.191809	-0.71578	-0.0381144
RF17-01	32	2017	1	12	16	45	23.739	132.996	124.169	0.0010618	0.668099	0.0060862	55.5798	0.506317	3.60214	0.0328145	-0.71578	-0.00652056
RF17-01	32	2017	1	12	16	45	23.739	132.996	129.135	0.045904	0.319145	0.125715	46.4598	18.3011	2.04467	0.805425	0.442878	0.174456
RF17-01	32	2017	1	12	16	45	23.739	132.996	134.1	0.067017	0.0866159	0.0498019	40.3954	23.2263	1.00705	0.579027	1.21546	0.69886
RF17-01	32	2017	1	12	16	45	23.739	132.996	139.065	0.13188	0.0866159	0.098003	40.3954	45.7061	1.00705	1.13944	1.21546	1.37526
RF17-01	32	2017	1	12	16	45	23.739	132.996	144.03	0.4361	0.0866159	0.324076	40.3954	151.141	1.00705	3.7679	1.21546	4.5477
RF17-01	32	2017	1	12	16	45	23.739	132.996	148.994	0.23396	0.0866333	0.173861	40.4035	81.0843	1.00725	2.02141	1.21571	2.43976
RF17-01	32	2017	1	12	16	45	23.739	132.996	153.959	0.2577	0.269043	0.59484	30.3834	67.1759	2.36269	5.22378	0.335425	0.741605
RF17-01	32	2017	1	12	16	45	23.739	132.996	158.923	0.61168	0.269098	1.41192	30.3895	159.449	2.36317	12.3992	0.335492	1.76028
RF17-01	32	2017	1	12	16	45	23.739	132.996	163.888	0.28598	0.269043	0.660117	30.3834	74.5477	2.36269	5.79703	0.335425	0.822989
RF17-01	32	2017	1	12	16	45	23.739	132.996	168.852	0.09182	0.269098	0.211945	30.3895	23.9351	2.36317	1.86126	0.335492	0.264238
RF17-01	32	2017	1	12	16	45	23.739	132.996	173.816	0.0020744	0.269098	0.00478826	30.3895	0.540743	2.36317	0.0420497	0.335492	0.00596968
RF17-01	32	2017	1	12	16	45	23.739	132.996	178.78	0.00060054	0.269098	0.0013862	30.3895	0.156546	2.36317	0.0121734	0.335492	0.00172822
RF17-01	32	2017	1	12	16	45	23.739	132.996	183.744	0.015316	0.269098	0.0353534	30.3895	3.99249	2.36317	0.310467	0.335492	0.0440761
RF17-01	32	2017	1	12	16	45	23.739	132.996	188.708	0.014613	0.269098	0.0337307	30.3895	3.80924	2.36317	0.296217	0.335492	0.0420531
RF17-01	32	2017	1	12	16	45	23.739	132.996	193.672	0.287	0.269098	0.662472	30.3895	74.8136	2.36317	5.81771	0.335492	0.825924
RF17-01	32	2017	1	12	16	45	23.739	132.996	198.635	0.26719	0.269152	0.616745	30.3956	69.6497	2.36364	5.41615	0.33556	0.768915
RF17-01	37	2017	1	11	20	52	24.249	135.008	49.675	0.011229	0.359597	0.0346573	-0.0419435	-0.00404244	-0.12583	-0.0121273	-0.0553654	-0.00533602
RF17-01	37	2017	1	11	20	52	24.249	135.008	54.642	0.096357	0.104946	0.0867938	0.12583	0.104066	0.142608	0.117941	-0.142608	-0.117941
RF17-01	37	2017	1	11	20	52	24.249	135.008	59.609	0.46012	0.0412838	0.163038	0.167774	0.662573	0.209717	0.828216	-0.164418	-0.649321
RF17-01	37	2017	1	11	20	52	24.249	135.008	64.575	2.4661	0.0412922	0.873834	0.167808	3.55118	0.20976	4.43898	-0.164452	-3.48016
RF17-01	37	2017	1	11	20	52	24.249	135.008	69.542	3.2197	0.0412838	1.14086	0.167774	4.63637	0.209717	5.79546	-0.164418	-4.54364
RF17-01	37	2017	1	11	20	52	24.249	135.008	74.508	2.5739	0.0412922	0.912031	0.167808	3.70642	0.20976	4.63302	-0.164452	-3.63229
RF17-01	37	2017	1	11	20	52	24.249	135.008	79.474	1.2614	0.201584	2.18202	-0.845751	-9.15474	0.120822	1.30782	0.357632	3.87115
RF17-01	37	2017	1	11	20	52	24.249	135.008	84.44	0.11225	0.201584	0.194175	-0.845751	-0.814666	0.120822	0.116381	0.357632	0.344487
RF17-01	37	2017	1	11	20	52	24.249	135.008	89.406	0.054261	0.201584	0.0938628	-0.845751	-0.393805	0.120822	0.0562578	0.357632	0.166523
RF17-01	37	2017	1	11	20	52	24.249	135.008	94.372	0.019646	0.201584	0.0339844	-0.845751	-0.142583	0.120822	0.020369	0.357632	0.0602922
RF17-01	37	2017	1	11	20	52	24.249	135.008	99.338	0.050717	0.201584	0.0877323	-0.845751	-0.368084	0.120822	0.0525834	0.357632	0.155647
RF17-01	37	2017	1	11	20	52	24.249	135.008	104.304	0.039788	1.12136	0.382867	10.7976	3.68662	1.38875	0.474163	-1.46375	-0.499768
RF17-01	37	2017	1	11	20	52	24.249	135.008	109.269	0.0093608	1.12159	0.0900758	10.7997	0.867339	1.38903	0.111555	-1.46404	-0.117579
RF17-01	37	2017	1	11	20	52	24.249	135.008	114.235	2.2043e-05	1.12136	0.000212112	10.7976	0.00204243	1.38875	0.000262692	-1.46375	-0.000276877
RF17-01	37	2017	1	11	20	52	24.249	135.008	119.2	0.016311	1.12159	0.156955	10.7997	1.51132	1.38903	0.194382	-1.46404	-0.204879
RF17-01	37	2017	1	11	20	52	24.249	135.008	124.165	0.043405	1.12159	0.417672	10.7997	4.02176	1.38903	0.517268	-1.46404	-0.5452
RF17-01	37	2017	1	11	20	52	24.249	135.008	129.13	0.041075	1.01057	0.356128	19.3883	6.83252	1.75924	0.619963	-1.27071	-0.447804
RF17-01	37	2017	1	11	20	52	24.249	135.008	134.095	0.053765	0.566504	0.261316	53.7427	24.7903	3.24007	1.49457	-0.497395	-0.229437
RF17-01	37	2017	1	11	20	52	24.249	135.008	139.06	0.053491	0.566504	0.259984	53.7427	24.664	3.24007	1.48696	-0.497395	-0.228268
RF17-01	37	2017	1	11	20	52	24.249	135.008	144.025	0.013759	0.566504	0.0668733	53.7427	6.34409	3.24007	0.382476	-0.497395	-0.0587153
RF17-01	37	2017	1	11	20	52	24.249	135.008	148.989	0.00087964	0.566618	0.00427534	53.7535	0.40559	3.24072	0.0244525	-0.497495	-0.00375378
RF17-01	37	2017	1	11	20	52	24.249	135.008	153.954	0.014109	0.411262	0.0497827	41.4992	5.02341	2.66813	0.322973	0.0467621	0.00566048
RF17-01	37	2017	1	11	20	52	24.249	135.008	158.918	0.040014	0.30783	0.105657	33.3435	11.4446	2.2873	0.785075	0.409616	0.140593
RF17-01	37	2017	1	11	20	52	24.249	135.008	163.882	0.020051	0.30783	0.0529447	33.3435	5.73486	2.2873	0.393401	0.409616	0.0704512
RF17-01	37	2017	1	11	20	52	24.249	135.008	168.846	0.0024685	0.30783	0.00651808	33.3435	0.706025	2.2873	0.048432	0.409616	0.00867332
RF17-01	37	2017	1	11	20	52	24.249	135.008	173.81	0.013726	0.30783	0.0362435	33.3435	3.92583	2.2873	0.269304	0.409616	0.0482277
RF17-01	37	2017	1	11	20	52	24.249	135.008	178.774	0.014066	0.30783	0.0371413	33.3435	4.02307	2.2873	0.275975	0.409616	0.0494223
RF17-01	37	2017	1	11	20	52	24.249	135.008	183.738	0.12908	0.30783	0.340836	33.3435	36.9187	2.2873	2.53255	0.409616	0.453535
RF17-01	37	2017	1	11	20	52	24.249	135.008	188.701	0.3012	0.307892	0.795319	33.3502	86.1473	2.28776	5.90954	0.409698	1.0583
RF17-01	37	2017	1	11	20	52	24.249	135.008	193.665	0.0093796	0.30783	0.0247669	33.3435	2.68269	2.2873	0.184028	0.409616	0.0329562
RF17-01	37	2017	1	11	20	52	24.249	135.008	198.628	0.013871	0.307892	0.0366264	33.3502	3.9673	2.28776	0.272149	0.409698	0.0487371
RF17-01	40	2017	1	11	3	27	23.983	137.006	99.34	0.00038248	-0.0111447	-3.65785e-05	0.0805477	0.00026437	0.281917	0.000925296	-0.238421	-0.000782536
RF17-01	40	2017	1	11	3	27	23.983	137.006	104.306	0.0021813	0.58035	0.0108632	22.5758	0.422581	1.81108	0.0339004	-0.0953437	-0.00178467
RF17-01	40	2017	1	11	3	27	23.983	137.006	109.271	0.0019661	1.46789	0.0247606	56.3301	0.950187	4.10566	0.0692551	0.119297	0.00201232
RF17-01	40	2017	1	11	3	27	23.983	137.006	114.237	0.00015939	1.46759	0.00200732	56.3188	0.0770309	4.10484	0.00561445	0.119273	0.000163137
RF17-01	40	2017	1	11	3	27	23.983	137.006	119.202	0.00022174	1.46789	0.00279254	56.3301	0.107164	4.10566	0.00781071	0.119297	0.000226953
RF17-01	40	2017	1	11	3	27	23.983	137.006	124.167	0.0031478	1.46789	0.0396427	56.3301	1.52129	4.10566	0.11088	0.119297	0.0032218
RF17-01	40	2017	1	11	3	27	23.983	137.006	129.133	0.010481	1.22276	0.109975	54.4787	4.89982	4.01055	0.360709	-0.158482	-0.0142539
RF17-01	40	2017	1	11	3	27	23.983	137.006	134.098	0.061306	0.243494	0.128072	47.1278	24.7881	3.63413	1.91147	-1.26976	-0.667862
RF17-01	40	2017	1	11	3	27	23.983	137.006	139.063	0.076691	0.243494	0.160212	47.1278	31.0088	3.63413	2.39116	-1.26976	-0.835465
RF17-01	40	2017	1	11	3	27	23.983	137.006	144.027	0.01345	0.243543	0.0280979	47.1373	5.43829	3.63487	0.419359	-1.27001	-0.146523
RF17-01	40	2017	1	11	3	27	23.983	137.006	148.992	0.00022904	0.243494	0.000478478	47.1278	0.0926086	3.63413	0.00714127	-1.26976	-0.00249514
RF17-01	40	2017	1	11	3	27	23.983	137.006	153.956	0.00014479	0.119362	0.000148245	30.6458	0.0380614	2.1768	0.00270354	-0.424581	-0.000527321
RF17-01	40	2017	1	11	3	27	23.983	137.006	158.921	0.014734	0.0365673	0.0046225	19.6475	2.48365	1.20451	0.152263	0.139012	0.0175726
RF17-01	40	2017	1	11	3	27	23.983	137.006	163.885	0.01662	0.0365747	0.0052142	19.6515	2.80157	1.20475	0.171753	0.13904	0.019822
RF17-01	40	2017	1	11	3	27	23.983	137.006	168.849	8.8565e-05	0.0365747	2.77855e-05	19.6515	0.0149291	1.20475	0.000915241	0.13904	0.000105628
RF17-01	40	2017	1	11	3	27	23.983	137.006	173.813	0.13164	0.0365747	0.0412994	19.6515	22.19	1.20475	1.36038	0.13904	0.157002
RF17-01	40	2017	1	11	3	27	23.983	137.006	178.777	0.15237	0.0365747	0.0478031	19.6515	25.6844	1.20475	1.57461	0.13904	0.181725
RF17-01	40	2017	1	11	3	27	23.983	137.006	183.741	0.038094	0.0365747	0.0119512	19.6515	6.42136	1.20475	0.393668	0.13904	0.0454331
RF17-01	40	2017	1	11	3	27	23.983	137.006	188.705	0.040953	0.0365747	0.0128482	19.6515	6.90329	1.20475	0.423213	0.13904	0.048843
RF17-01	40	2017	1	11	3	27	23.983	137.006	193.668	0.0046679	0.0365821	0.00146446	19.6554	0.78685	1.205	0.0482386	0.139068	0.00556721
RF17-01	40	2017	1	11	3	27	23.983	137.006	198.632	0.0045736	0.0365747	0.00143488	19.6515	0.770954	1.20475	0.0472641	0.13904	0.00545474
RF17-01	44	2017	1	10	9	9	24.2428	140.275	89.407	0.010644	0.285219	0.0260516	0.154899	0.0141483	0.309799	0.0282967	-0.100685	-0.00919642
RF17-01	44	2017	1	10	9	9	24.2428	140.275	94.372	0.0065878	0.285277	0.0161239	0.154931	0.00875671	0.309861	0.0175134	-0.100705	-0.00569186
RF17-01	44	2017	1	10	9	9	24.2428	140.275	99.338	0.0017062	0.285219	0.00417599	0.154899	0.00226793	0.309799	0.00453587	-0.100685	-0.00147416
RF17-01	44	2017	1	10	9	9	24.2428	140.275	104.304	0.0027596	0.889089	0.0210543	48.6692	1.15253	3.5472	0.0840005	-1.75091	-0.0414629
RF17-01	44	2017	1	10	9	9	24.2428	140.275	109.269	0.010395	1.29193	0.115219	81.0284	7.22644	5.70661	0.508939	-2.85163	-0.25432
RF17-01	44	2017	1	10	9	9	24.2428	140.275	114.235	0.070041	1.29167	0.776343	81.0121	48.6914	5.70546	3.42921	-2.85105	-1.7136
RF17-01	44	2017	1	10	9	9	24.2428	140.275	119.2	0.11998	1.29193	1.32987	81.0284	83.4083	5.70661	5.87422	-2.85163	-2.93538
RF17-01	44	2017	1	10	9	9	24.2428	140.275	124.165	0.0037586	1.29193	0.0416608	81.0284	2.61292	5.70661	0.184021	-2.85163	-0.0919564
RF17-01	44	2017	1	10	9	9	24.2428	140.275	129.13	0.013018	0.22022	0.0245959	40.6822	4.54372	2.60341	0.29077	1.06124	0.118528
RF17-01	44	2017	1	10	9	9	24.2428	140.275	134.095	0.04016	-0.0477076	-0.0164378	30.5956	10.5418	1.82761	0.629709	2.03946	0.702704
RF17-01	44	2017	1	10	9	9	24.2428	140.275	139.06	0.033991	-0.0477076	-0.0139128	30.5956	8.9225	1.82761	0.532979	2.03946	0.594761
RF17-01	44	2017	1	10	9	9	24.2428	140.275	144.025	0.065353	-0.0477076	-0.0267496	30.5956	17.1549	1.82761	1.02474	2.03946	1.14352
RF17-01	44	2017	1	10	9	9	24.2428	140.275	148.989	0.093421	-0.0477173	-0.038238	30.6018	24.5226	1.82798	1.46484	2.03987	1.63464
RF17-01	44	2017	1	10	9	9	24.2428	140.275	153.954	0.07663	0.0890085	0.0585185	27.5103	18.0866	1.9101	1.25579	0.990199	0.651005
RF17-01	44	2017	1	10	9	9	24.2428	140.275	158.918	0.37709	0.294142	0.951432	22.887	74.0302	2.03425	6.58	-0.583811	-1.8884
RF17-01	44	2017	1	10	9	9	24.2428	140.275	163.882	0.43802	0.294142	1.10516	22.887	85.992	2.03425	7.64319	-0.583811	-2.19352
RF17-01	44	2017	1	10	9	9	24.2428	140.275	168.846	0.16728	0.294142	0.422062	22.887	32.8404	2.03425	2.91894	-0.583811	-0.837707
RF17-01	44	2017	1	10	9	9	24.2428	140.275	173.81	0.10893	0.294142	0.27484	22.887	21.3851	2.03425	1.90076	-0.583811	-0.545501
RF17-01	44	2017	1	10	9	9	24.2428	140.275	178.774	0.078054	0.294142	0.196937	22.887	15.3235	2.03425	1.362	-0.583811	-0.39088
RF17-01	44	2017	1	10	9	9	24.2428	140.275	183.738	0.31777	0.294142	0.801762	22.887	62.3846	2.03425	5.5449	-0.583811	-1.59133
RF17-01	44	2017	1	10	9	9	24.2428	140.275	188.701	0.37374	0.294201	0.942979	22.8916	73.3726	2.03466	6.52154	-0.583929	-1.87162
RF17-01	44	2017	1	10	9	9	24.2428	140.275	193.665	0.30964	0.294142	0.781249	22.887	60.7885	2.03425	5.40304	-0.583811	-1.55062
RF17-01	44	2017	1	10	9	9	24.2428	140.275	198.628	0.23822	0.294201	0.60105	22.8916	46.7673	2.03466	4.1568	-0.583929	-1.19296
KS17-05	32	2017	6	20	21	29	23.7565	133.001	14.904	0.012608
KS17-05	32	2017	6	20	21	29	23.7565	133.001	19.872	0.0032405	1.50529	0.0418752	0.134192	0.00373306	0	0	-1.08696	-0.0302378
KS17-05	32	2017	6	20	21	29	23.7565	133.001	24.84	0.0021229	1.50529	0.0274331	0.134192	0.00244558	0	0	-1.08696	-0.0198092
KS17-05	32	2017	6	20	21	29	23.7565	133.001	29.808	0.0028411	0.535197	0.0130535	-0.101986	-0.00248744	0.41868	0.0102116	-0.21868	-0.00533359
KS17-05	32	2017	6	20	21	29	23.7565	133.001	34.775	0.0023039	0.292733	0.0057886	-0.161063	-0.00318491	0.523455	0.010351	-0.00161063	-3.18491e-05
KS17-05	32	2017	6	20	21	29	23.7565	133.001	39.742	0.0012943	0.292733	0.00325196	-0.161063	-0.00178924	0.523455	0.00581503	-0.00161063	-1.78924e-05
KS17-05	32	2017	6	20	21	29	23.7565	133.001	44.71	0.0025017	0.292674	0.00628558	-0.161031	-0.00345835	0.523349	0.0112396	-0.00161031	-3.45835e-05
KS17-05	32	2017	6	20	21	29	23.7565	133.001	49.677	0.0045555	0.292733	0.0114458	-0.161063	-0.00629752	0.523455	0.020467	-0.00161063	-6.29752e-05
KS17-05	32	2017	6	20	21	29	23.7565	133.001	54.644	0.005128	0.673297	0.0296342	0.215577	0.00948828	0.538322	0.0236934	-0.266696	-0.0117382
KS17-05	32	2017	6	20	21	29	23.7565	133.001	59.611	0.004334	0.768438	0.0285848	0.309737	0.0115218	0.542039	0.0201631	-0.332967	-0.0123859
KS17-05	32	2017	6	20	21	29	23.7565	133.001	64.577	0.00095556	0.768593	0.00630238	0.309799	0.00254032	0.542148	0.00444556	-0.333034	-0.00273084
KS17-05	32	2017	6	20	21	29	23.7565	133.001	69.544	0.037013	0.768438	0.244119	0.309737	0.0983976	0.542039	0.172196	-0.332967	-0.105777
KS17-05	32	2017	6	20	21	29	23.7565	133.001	74.511	0.048958	0.768438	0.322902	0.309737	0.130153	0.542039	0.227768	-0.332967	-0.139914
KS17-05	32	2017	6	20	21	29	23.7565	133.001	79.477	0.0083833	0.452896	0.032581	17.0389	1.22577	1.44924	0.104257	-0.426085	-0.0306522
KS17-05	32	2017	6	20	21	29	23.7565	133.001	84.443	0.00088717	0.242431	0.00184564	28.1917	0.214624	2.05397	0.0156369	-0.488119	-0.00371606
KS17-05	32	2017	6	20	21	29	23.7565	133.001	89.41	0.0017043	0.242383	0.00354557	28.186	0.412304	2.05355	0.0300393	-0.488021	-0.00713875
KS17-05	32	2017	6	20	21	29	23.7565	133.001	94.376	0.024201	0.242431	0.0503469	28.1917	5.85471	2.05397	0.426557	-0.488119	-0.10137
KS17-05	32	2017	6	20	21	29	23.7565	133.001	99.341	0.051816	0.24248	0.107796	28.1974	12.5353	2.05438	0.913288	-0.488218	-0.21704
KS17-05	32	2017	6	20	21	29	23.7565	133.001	104.307	0.072625	0.148341	0.0924482	21.6214	13.4747	1.60189	0.998321	0.329319	0.205236
KS17-05	32	2017	6	20	21	29	23.7565	133.001	109.273	0.056547	0.0856145	0.0415439	17.2412	8.36617	1.30051	0.631065	0.874278	0.424238
KS17-05	32	2017	6	20	21	29	23.7565	133.001	114.239	0.0056429	0.0856145	0.00414572	17.2412	0.834871	1.30051	0.0629748	0.874278	0.0423353
KS17-05	32	2017	6	20	21	29	23.7565	133.001	119.204	0.0021589	0.0856317	0.0015861	17.2446	0.319411	1.30077	0.0240933	0.874455	0.0161969
KS17-05	32	2017	6	20	21	29	23.7565	133.001	124.169	0.0017305	0.0856317	0.00127136	17.2446	0.256029	1.30077	0.0193124	0.874455	0.0129829
KS17-05	32	2017	6	20	21	29	23.7565	133.001	129.135	0.0024082	0.423301	0.00874766	21.8624	0.451794	1.59224	0.0329042	-0.688864	-0.0142356
KS17-05	32	2017	6	20	21	29	23.7565	133.001	134.1	0.0027175	0.507825	0.0118399	23.0223	0.536762	1.6655	0.038831	-1.07987	-0.0251769
KS17-05	32	2017	6	20	21	29	23.7565	133.001	139.065	0.00093249	0.507825	0.00406276	23.0223	0.184186	1.6655	0.0133246	-1.07987	-0.00863928
KS17-05	32	2017	6	20	21	29	23.7565	133.001	144.029	0.0028466	0.507927	0.0124023	23.027	0.562262	1.66584	0.0406757	-1.08008	-0.026373
KS17-05	32	2017	6	20	21	29	23.7565	133.001	148.994	0.0031427	0.507825	0.0136924	23.0223	0.620748	1.6655	0.0449068	-1.07987	-0.0291163
KS17-05	32	2017	6	20	21	29	23.7565	133.001	153.959	0.0066278	0.491477	0.027947	30.766	1.74946	2.20095	0.125153	-0.661554	-0.0376182
KS17-05	32	2017	6	20	21	29	23.7565	133.001	158.923	0.12052	0.480676	0.49692	35.9357	37.1501	2.55842	2.64488	-0.382756	-0.395691
KS17-05	32	2017	6	20	21	29	23.7565	133.001	163.888	0.26239	0.480579	1.08187	35.9284	80.8813	2.55791	5.75831	-0.382679	-0.861479
KS17-05	32	2017	6	20	21	29	23.7565	133.001	168.852	0.10205	0.480676	0.420766	35.9357	31.4568	2.55842	2.23955	-0.382756	-0.335051
KS17-05	32	2017	6	20	21	29	23.7565	133.001	173.816	0.0092549	0.480676	0.0381592	35.9357	2.85281	2.55842	0.203104	-0.382756	-0.0303857
KS17-05	32	2017	6	20	21	29	23.7565	133.001	178.78	0.00071193	0.480676	0.00293538	35.9357	0.219451	2.55842	0.0156237	-0.382756	-0.00233741
KS17-05	32	2017	6	20	21	29	23.7565	133.001	183.744	0.00032548	0.480676	0.001342	35.9357	0.100329	2.55842	0.00714285	-0.382756	-0.00106862
KS17-05	32	2017	6	20	21	29	23.7565	133.001	188.708	0.0064207	0.480676	0.0264734	35.9357	1.97917	2.55842	0.140906	-0.382756	-0.0210804
KS17-05	32	2017	6	20	21	29	23.7565	133.001	193.671	0.011371	0.480773	0.0468842	35.9429	3.50509	2.55894	0.249543	-0.382833	-0.0373333
KS17-05	32	2017	6	20	21	29	23.7565	133.001	198.635	0.01193	0.480676	0.049189	35.9357	3.67741	2.55842	0.261811	-0.382756	-0.0391686
KS17-05	40	2017	6	19	1	38	23.9873	136.995	24.839	0.10026	1.00359	0.86362	0	0	0	0	-0.0724784	-0.0623697
KS17-05	40	2017	6	19	1	38	23.9873	136.995	29.807	0.017736	0.937026	0.14267	0	0	0.026255	0.00399754	-0.0552405	-0.00841082
KS17-05	40	2017	6	19	1	38	23.9873	136.995	34.774	0.010848	0.892964	0.0831422	0	0	0.0437671	0.00407507	-0.0437671	-0.00407507
KS17-05	40	2017	6	19	1	38	23.9873	136.995	39.742	0.020717	0.892784	0.158781	0	0	0.0437583	0.00778239	-0.0437583	-0.00778239
KS17-05	40	2017	6	19	1	38	23.9873	136.995	44.709	0.021405	0.892964	0.164054	0	0	0.0437671	0.00804083	-0.0437671	-0.00804083
KS17-05	40	2017	6	19	1	38	23.9873	136.995	49.676	0.018615	0.892964	0.142671	0	0	0.0437671	0.00699277	-0.0437671	-0.00699277
KS17-05	40	2017	6	19	1	38	23.9873	136.995	54.643	0.00073422	0.509419	0.00321026	0	0	0.271019	0.00170791	-0.229205	-0.0014444
KS17-05	40	2017	6	19	1	38	23.9873	136.995	59.61	0.0034519	0.509419	0.0150929	0	0	0.271019	0.00802965	-0.229205	-0.00679079
KS17-05	40	2017	6	19	1	38	23.9873	136.995	64.576	0.0076329	0.509522	0.0333736	0	0	0.271074	0.0177553	-0.229251	-0.0150159
KS17-05	40	2017	6	19	1	38	23.9873	136.995	69.543	0.00504	0.509419	0.0220366	0	0	0.271019	0.0117238	-0.229205	-0.009915
KS17-05	40	2017	6	19	1	38	23.9873	136.995	74.509	0.00045398	0.509522	0.00198495	0	0	0.271074	0.00105603	-0.229251	-0.000893097
KS17-05	40	2017	6	19	1	38	23.9873	136.995	79.476	0.010925	0.246289	0.0230943	2.38497	0.223636	0.735624	0.0689788	-0.392746	-0.0368274
KS17-05	40	2017	6	19	1	38	23.9873	136.995	84.442	0.015059	0.180543	0.0233306	2.98181	0.385325	0.851947	0.110093	-0.433719	-0.0560473
KS17-05	40	2017	6	19	1	38	23.9873	136.995	89.408	0.017475	0.180543	0.0270737	2.98181	0.447145	0.851947	0.127756	-0.433719	-0.0650393
KS17-05	40	2017	6	19	1	38	23.9873	136.995	94.374	0.031885	0.180543	0.0493989	2.98181	0.815864	0.851947	0.233104	-0.433719	-0.118671
KS17-05	40	2017	6	19	1	38	23.9873	136.995	99.34	0.052106	0.180543	0.0807269	2.98181	1.33327	0.851947	0.380935	-0.433719	-0.193931
KS17-05	40	2017	6	19	1	38	23.9873	136.995	104.306	0.035284	0.515138	0.155974	43.507	13.1731	3.07135	0.929945	-0.868453	-0.262951
KS17-05	40	2017	6	19	1	38	23.9873	136.995	109.271	0.01091	0.738351	0.0691115	70.538	6.60254	4.55186	0.426066	-1.15851	-0.108439
KS17-05	40	2017	6	19	1	38	23.9873	136.995	114.237	0.0092926	0.738202	0.0588658	70.5238	5.62372	4.55095	0.362902	-1.15828	-0.0923634
KS17-05	40	2017	6	19	1	38	23.9873	136.995	119.202	0.014482	0.738351	0.091739	70.538	8.76425	4.55186	0.565563	-1.15851	-0.143943
KS17-05	40	2017	6	19	1	38	23.9873	136.995	124.167	0.021471	0.738351	0.136012	70.538	12.9939	4.55186	0.838503	-1.15851	-0.21341
KS17-05	40	2017	6	19	1	38	23.9873	136.995	129.133	0.018114	0.29464	0.045799	22.5026	3.49781	1.56479	0.243233	-0.533945	-0.0829967
KS17-05	40	2017	6	19	1	38	23.9873	136.995	134.098	0.013245	-0.00106885	-0.00012146	-9.51356	-1.08108	-0.426059	-0.0484156	-0.117747	-0.0133803
KS17-05	40	2017	6	19	1	38	23.9873	136.995	139.062	0.019132	-0.00106907	-0.000175445	-9.51548	-1.56159	-0.426145	-0.0699348	-0.117771	-0.0193274
KS17-05	40	2017	6	19	1	38	23.9873	136.995	144.027	0.01951	-0.00106885	-0.000178912	-9.51356	-1.59244	-0.426059	-0.0713166	-0.117747	-0.0197093
KS17-05	40	2017	6	19	1	38	23.9873	136.995	148.992	0.0028843	-0.00106885	-2.64497e-05	-9.51356	-0.235422	-0.426059	-0.0105432	-0.117747	-0.00291376
KS17-05	40	2017	6	19	1	38	23.9873	136.995	153.956	0.0011062	0.0364779	0.00034613	0.952658	0.00903954	0.212994	0.00202104	-0.130851	-0.00124161
KS17-05	40	2017	6	19	1	38	23.9873	136.995	158.921	0.0039633	0.0927796	0.0031548	16.6515	0.566205	1.17147	0.0398336	-0.150441	-0.00511547
KS17-05	40	2017	6	19	1	38	23.9873	136.995	163.885	0.02496	0.0927983	0.0198683	16.6549	3.56583	1.1717	0.250863	-0.150471	-0.0322161
KS17-05	40	2017	6	19	1	38	23.9873	136.995	168.849	0.051692	0.0927983	0.0411471	16.6549	7.38482	1.1717	0.519536	-0.150471	-0.0667194
KS17-05	40	2017	6	19	1	38	23.9873	136.995	173.813	0.033768	0.0927983	0.0268795	16.6549	4.82416	1.1717	0.339389	-0.150471	-0.0435847
KS17-05	40	2017	6	19	1	38	23.9873	136.995	178.777	0.16877	0.0927983	0.134342	16.6549	24.1108	1.1717	1.69624	-0.150471	-0.217833
KS17-05	40	2017	6	19	1	38	23.9873	136.995	183.741	0.2649	0.0927983	0.210862	16.6549	37.8441	1.1717	2.66241	-0.150471	-0.341909
KS17-05	40	2017	6	19	1	38	23.9873	136.995	188.705	0.24511	0.0927983	0.195109	16.6549	35.0169	1.1717	2.46351	-0.150471	-0.316366
KS17-05	40	2017	6	19	1	38	23.9873	136.995	193.668	0.18001	0.092817	0.143289	16.6582	25.7166	1.17194	1.80921	-0.150501	-0.232341
KS17-05	40	2017	6	19	1	38	23.9873	136.995	198.632	0.073036	0.0927983	0.058137	16.6549	10.4341	1.1717	0.734057	-0.150471	-0.0942683
KS17-05	44	2017	6	17	2	38	24.2577	140.275	19.871	0.0012899	1.56049	0.0172764	0	0	-0.314576	-0.00348273	-1.58798	-0.0175808
KS17-05	44	2017	6	17	2	38	24.2577	140.275	24.839	0.0039619	1.56017	0.0530642	0	0	-0.314513	-0.0106971	-1.58766	-0.0539991
KS17-05	44	2017	6	17	2	38	24.2577	140.275	29.806	0.0045774	0.97391	0.0382627	-0.0503322	-0.00197744	-0.0503322	-0.00197744	-0.873767	-0.0343283
KS17-05	44	2017	6	17	2	38	24.2577	140.275	34.774	0.0040695	0.582742	0.0203584	-0.0838701	-0.00293004	0.125805	0.00439506	-0.397544	-0.0138884
KS17-05	44	2017	6	17	2	38	24.2577	140.275	39.741	0.0077102	0.58286	0.0385716	-0.083887	-0.00555134	0.12583	0.00832702	-0.397624	-0.0263134
KS17-05	44	2017	6	17	2	38	24.2577	140.275	44.708	0.0044307	0.58286	0.0221653	-0.083887	-0.0031901	0.12583	0.00478516	-0.397624	-0.0151211
KS17-05	44	2017	6	17	2	38	24.2577	140.275	49.675	0.0014253	0.58286	0.00713031	-0.083887	-0.00102622	0.12583	0.00153932	-0.397624	-0.00486426
KS17-05	44	2017	6	17	2	38	24.2577	140.275	54.642	0.0080402	0.295712	0.0204067	-0.0167774	-0.00115779	-0.0677549	-0.00467569	-0.220765	-0.0152347
KS17-05	44	2017	6	17	2	38	24.2577	140.275	59.609	0.01012	0.223925	0.01945	0	0	-0.116151	-0.0100889	-0.17655	-0.0153351
KS17-05	44	2017	6	17	2	38	24.2577	140.275	64.575	0.004507	0.22397	0.00866219	0	0	-0.116175	-0.00449313	-0.176585	-0.00682956
KS17-05	44	2017	6	17	2	38	24.2577	140.275	69.542	0.0079943	0.223925	0.0153646	0	0	-0.116151	-0.0079697	-0.17655	-0.0121139
KS17-05	44	2017	6	17	2	38	24.2577	140.275	74.508	0.015422	0.22397	0.0296402	0	0	-0.116175	-0.0153745	-0.176585	-0.0233693
KS17-05	44	2017	6	17	2	38	24.2577	140.275	79.474	0.014613	0.379383	0.0475738	3.57632	0.448462	0.750953	0.0941678	0.175842	0.0220502
KS17-05	44	2017	6	17	2	38	24.2577	140.275	84.44	0.0085092	0.482992	0.0352679	5.96053	0.435235	1.32904	0.0970457	0.410793	0.029996
KS17-05	44	2017	6	17	2	38	24.2577	140.275	89.406	0.0023866	0.482992	0.00989169	5.96053	0.122072	1.32904	0.0272187	0.410793	0.00841305
KS17-05	44	2017	6	17	2	38	24.2577	140.275	94.372	0.009164	0.482992	0.0379818	5.96053	0.468728	1.32904	0.104514	0.410793	0.0323042
KS17-05	44	2017	6	17	2	38	24.2577	140.275	99.338	0.01135	0.482992	0.0470421	5.96053	0.580539	1.32904	0.129444	0.410793	0.0400101
KS17-05	44	2017	6	17	2	38	24.2577	140.275	104.304	0.0026634	0.185847	0.00424759	8.42529	0.192563	0.763964	0.0174606	0.308374	0.00704798
KS17-05	44	2017	6	17	2	38	24.2577	140.275	109.269	0.00082468	-0.0122521	-8.6688e-05	10.0705	0.0712524	0.387327	0.00274048	0.240143	0.00169909
KS17-05	44	2017	6	17	2	38	24.2577	140.275	114.235	0.018051	-0.0122496	-0.00189747	10.0685	1.55961	0.387249	0.0599849	0.240094	0.0371906
KS17-05	44	2017	6	17	2	38	24.2577	140.275	119.2	0.025279	-0.0122521	-0.00265726	10.0705	2.18411	0.387327	0.0840041	0.240143	0.0520825
KS17-05	44	2017	6	17	2	38	24.2577	140.275	124.165	0.010465	-0.0122521	-0.00110005	10.0705	0.904176	0.387327	0.034776	0.240143	0.0215611
KS17-05	44	2017	6	17	2	38	24.2577	140.275	129.13	0.0044176	0.0432005	0.00163734	11.5942	0.439431	0.547646	0.0207563	-0.11442	-0.00433661
KS17-05	44	2017	6	17	2	38	24.2577	140.275	134.095	0.0046559	0.126379	0.00504827	13.8798	0.554433	0.788126	0.031482	-0.646263	-0.0258152
KS17-05	44	2017	6	17	2	38	24.2577	140.275	139.06	0.0028116	0.126379	0.00304855	13.8798	0.33481	0.788126	0.0190113	-0.646263	-0.0155893
KS17-05	44	2017	6	17	2	38	24.2577	140.275	144.025	0.0018635	0.126379	0.00202054	13.8798	0.221909	0.788126	0.0126005	-0.646263	-0.0103324
KS17-05	44	2017	6	17	2	38	24.2577	140.275	148.989	0.0038161	0.126405	0.0041377	13.8826	0.454428	0.788284	0.0258035	-0.646393	-0.0211588
KS17-05	44	2017	6	17	2	38	24.2577	140.275	153.954	0.0053301	0.253076	0.0115731	22.5452	1.03099	1.31482	0.0601262	-0.068317	-0.00312411
KS17-05	44	2017	6	17	2	38	24.2577	140.275	158.918	0.010222	0.284807	0.0249725	24.7166	2.16721	1.44678	0.126857	0.0761849	0.00668006
KS17-05	44	2017	6	17	2	38	24.2577	140.275	163.882	0.0096963	0.284807	0.0236882	24.7166	2.05575	1.44678	0.120333	0.0761849	0.00633651
KS17-05	44	2017	6	17	2	38	24.2577	140.275	168.846	0.0047216	0.284807	0.011535	24.7166	1.00104	1.44678	0.0585959	0.0761849	0.00308556
KS17-05	44	2017	6	17	2	38	24.2577	140.275	173.81	0.0037761	0.284807	0.00922508	24.7166	0.800585	1.44678	0.0468621	0.0761849	0.00246767
KS17-05	44	2017	6	17	2	38	24.2577	140.275	178.774	0.0017959	0.284807	0.00438742	24.7166	0.380756	1.44678	0.0222874	0.0761849	0.00117362
KS17-05	44	2017	6	17	2	38	24.2577	140.275	183.738	0.0023688	0.284807	0.00578702	24.7166	0.502218	1.44678	0.0293972	0.0761849	0.00154801
KS17-05	44	2017	6	17	2	38	24.2577	140.275	188.701	0.019706	0.284865	0.0481421	24.7216	4.17794	1.44707	0.244555	0.0762002	0.0128778
KS17-05	44	2017	6	17	2	38	24.2577	140.275	193.665	0.020752	0.284807	0.0506975	24.7166	4.39971	1.44678	0.257536	0.0761849	0.0135614
KS17-05	44	2017	6	17	2	38	24.2577	140.275	198.628	0.00057713	0.284865	0.00140994	24.7216	0.12236	1.44707	0.00716229	0.0762002	0.000377153
RF17-10	32	2017	12	9	16	0	23.7578	133.002	104.307	0.20935	0.0234681	0.0421601	-0.431506	-0.775193	-0.143835	-0.258398	1.04281	1.87338
RF17-10	32	2017	12	9	16	0	23.7578	133.002	109.273	0.62518	2.1048	11.2919	1.79481	9.62886	1.40083	7.51521	-0.405922	-2.1777
RF17-10	32	2017	12	9	16	0	23.7578	133.002	114.239	0.33062	2.1048	5.9716	1.79481	5.09212	1.40083	3.97434	-0.405922	-1.15166
RF17-10	32	2017	12	9	16	0	23.7578	133.002	119.204	0.1331	2.10522	2.40403	1.79517	2.04997	1.40111	1.59998	-0.406004	-0.46363
RF17-10	32	2017	12	9	16	0	23.7578	133.002	124.169	0.55871	2.10522	10.0913	1.79517	8.60511	1.40111	6.71618	-0.406004	-1.94617
RF17-10	32	2017	12	9	16	0	23.7578	133.002	129.135	0.7927	1.54263	10.4935	5.34942	36.3887	1.12066	7.62315	-0.324738	-2.20898
RF17-10	32	2017	12	9	16	0	23.7578	133.002	134.1	0.12301	0.699508	0.738238	10.6835	11.275	0.700556	0.739344	-0.203002	-0.214242
RF17-10	32	2017	12	9	16	0	23.7578	133.002	139.065	0.19862	0.699508	1.19201	10.6835	18.2053	0.700556	1.19379	-0.203002	-0.345929
RF17-10	32	2017	12	9	16	0	23.7578	133.002	144.029	0.59468	0.699649	3.56894	10.6856	54.5079	0.700697	3.57429	-0.203043	-1.03573
RF17-10	32	2017	12	9	16	0	23.7578	133.002	148.994	0.61523	0.699508	3.69227	10.6835	56.3914	0.700556	3.6978	-0.203002	-1.07152
RF17-10	32	2017	12	9	16	0	23.7578	133.002	153.959	1.3195	0.308528	3.49275	8.17899	92.5917	0.728848	8.25105	-0.435674	-4.93212
RF17-10	32	2017	12	9	16	0	23.7578	133.002	158.923	1.9854	0.210826	3.59044	7.55439	128.654	0.736069	12.5355	-0.493941	-8.41199
RF17-10	32	2017	12	9	16	0	23.7578	133.002	163.888	0.48007	0.210783	0.868169	7.55287	31.1085	0.735921	3.03109	-0.493842	-2.03402
RF17-10	32	2017	12	9	16	0	23.7578	133.002	168.852	1.6613	0.210826	3.00433	7.55439	107.652	0.736069	10.4892	-0.493941	-7.0388
RF17-10	32	2017	12	9	16	0	23.7578	133.002	173.816	1.586	0.210826	2.86816	7.55439	102.773	0.736069	10.0138	-0.493941	-6.71976
RF17-10	32	2017	12	9	16	0	23.7578	133.002	178.78	0.065399	0.210826	0.118269	7.55439	4.23786	0.736069	0.412919	-0.493941	-0.277091
RF17-10	32	2017	12	9	16	0	23.7578	133.002	183.744	0.061751	0.210826	0.111672	7.55439	4.00146	0.736069	0.389886	-0.493941	-0.261634
RF17-10	32	2017	12	9	16	0	23.7578	133.002	188.708	0.10183	0.210826	0.184152	7.55439	6.59858	0.736069	0.642939	-0.493941	-0.431446
RF17-10	32	2017	12	9	16	0	23.7578	133.002	193.671	0.46263	0.210868	0.83663	7.55591	29.9784	0.736217	2.92097	-0.494041	-1.96013
RF17-10	32	2017	12	9	16	0	23.7578	133.002	198.635	0.73224	0.210826	1.3242	7.55439	47.4492	0.736069	4.62325	-0.493941	-3.10244
RF17-10	37	2017	12	8	20	35	24.2073	135.041	59.609	0.46012	-0.0217927	-0.0860636	-0.0745662	-0.294477	-0.0372831	-0.147238	0.249119	0.98382
RF17-10	37	2017	12	8	20	35	24.2073	135.041	64.575	2.4661	-0.0217971	-0.461274	-0.0745812	-1.5783	-0.0372906	-0.789152	0.249169	5.27297
RF17-10	37	2017	12	8	20	35	24.2073	135.041	69.542	3.2197	-0.0217927	-0.602232	-0.0745662	-2.06061	-0.0372831	-1.0303	0.249119	6.8843
RF17-10	37	2017	12	8	20	35	24.2073	135.041	74.508	2.5739	-0.0217971	-0.481437	-0.0745812	-1.6473	-0.0372906	-0.823648	0.249169	5.50347
RF17-10	37	2017	12	8	20	35	24.2073	135.041	79.475	1.2614	0.280856	3.0407	1.8731	20.2793	0.252034	2.72866	0.201125	2.1775
RF17-10	37	2017	12	8	20	35	24.2073	135.041	84.441	0.11225	1.49175	1.43692	9.66573	9.31046	1.40959	1.35778	0.00915315	0.00881673
RF17-10	37	2017	12	8	20	35	24.2073	135.041	89.407	0.054261	1.49175	0.694599	9.66573	4.50062	1.40959	0.656341	0.00915315	0.00426195
RF17-10	37	2017	12	8	20	35	24.2073	135.041	94.373	0.019646	1.49175	0.25149	9.66573	1.62952	1.40959	0.237638	0.00915315	0.0015431
RF17-10	37	2017	12	8	20	35	24.2073	135.041	99.338	0.050717	1.49205	0.649232	9.66767	4.20667	1.40987	0.613473	0.00915499	0.00398359
RF17-10	37	2017	12	8	20	35	24.2073	135.041	104.304	0.039788	1.35335	0.462074	21.7691	7.43265	2.21506	0.75629	-0.733625	-0.250482
RF17-10	37	2017	12	8	20	35	24.2073	135.041	109.27	0.0093608	0.79973	0.0642402	70.1827	5.63759	5.43697	0.436737	-3.70474	-0.297592
RF17-10	37	2017	12	8	20	35	24.2073	135.041	114.235	2.2043e-05	0.799891	0.000151274	70.1968	0.0132755	5.43807	0.00102844	-3.70548	-0.000700775
RF17-10	37	2017	12	8	20	35	24.2073	135.041	119.2	0.016311	0.799891	0.111937	70.1968	9.82338	5.43807	0.761006	-3.70548	-0.518547
RF17-10	37	2017	12	8	20	35	24.2073	135.041	124.166	0.043405	0.680068	0.253304	59.5633	22.1855	4.40513	1.64077	-2.85585	-1.06371
RF17-10	37	2017	12	8	20	35	24.2073	135.041	129.131	0.041075	0.201458	0.0709946	17.0891	6.02226	0.277807	0.0979001	0.539829	0.190238
RF17-10	37	2017	12	8	20	35	24.2073	135.041	134.095	0.053765	0.201499	0.0929282	17.0925	7.88282	0.277863	0.128146	0.539938	0.249011
RF17-10	37	2017	12	8	20	35	24.2073	135.041	139.06	0.053491	0.201458	0.0924546	17.0891	7.84264	0.277807	0.127493	0.539829	0.247742
RF17-10	37	2017	12	8	20	35	24.2073	135.041	144.025	0.013759	0.201458	0.0237813	17.0891	2.01729	0.277807	0.0327939	0.539829	0.0637244
RF17-10	37	2017	12	8	20	35	24.2073	135.041	148.99	0.00087964	0.201458	0.00152038	17.0891	0.128969	0.277807	0.00209658	0.539829	0.00407403
RF17-10	37	2017	12	8	20	35	24.2073	135.041	153.954	0.014109	0.176033	0.0213042	17.2504	2.08771	0.52313	0.0633113	0.275713	0.0333679
RF17-10	37	2017	12	8	20	35	24.2073	135.041	158.918	0.040014	0.137835	0.0473092	17.4871	6.00213	0.891031	0.30583	-0.120624	-0.0414019
RF17-10	37	2017	12	8	20	35	24.2073	135.041	163.883	0.020051	0.137807	0.0237066	17.4836	3.00767	0.890851	0.153251	-0.120599	-0.0207465
RF17-10	37	2017	12	8	20	35	24.2073	135.041	168.847	0.0024685	0.137835	0.00291855	17.4871	0.370277	0.891031	0.0188669	-0.120624	-0.00255412
RF17-10	37	2017	12	8	20	35	24.2073	135.041	173.811	0.013726	0.137835	0.0162285	17.4871	2.05891	0.891031	0.104909	-0.120624	-0.0142021
RF17-10	37	2017	12	8	20	35	24.2073	135.041	178.775	0.014066	0.137835	0.0166305	17.4871	2.10991	0.891031	0.107508	-0.120624	-0.0145539
RF17-10	37	2017	12	8	20	35	24.2073	135.041	183.738	0.12908	0.137862	0.152613	17.4906	19.3621	0.89121	0.986568	-0.120648	-0.133557
RF17-10	37	2017	12	8	20	35	24.2073	135.041	188.702	0.3012	0.137835	0.356114	17.4871	45.1802	0.891031	2.30209	-0.120624	-0.311647
RF17-10	37	2017	12	8	20	35	24.2073	135.041	193.665	0.0093796	0.137862	0.0110897	17.4906	1.40695	0.89121	0.071689	-0.120648	-0.00970493
RF17-10	37	2017	12	8	20	35	24.2073	135.041	198.629	0.013871	0.137835	0.0163999	17.4871	2.08066	0.891031	0.106017	-0.120624	-0.0143521
RF17-10	40	2017	12	8	0	43	23.988	137.002	79.476	0.0088361	0.847062	0.0642412	19.5445	1.48226	2.00188	0.151823	-1.41848	-0.107578
RF17-10	40	2017	12	8	0	43	23.988	137.002	84.442	0.019677	1.89985	0.320796	50.5023	8.52748	4.82447	0.814628	-0.962988	-0.162604
RF17-10	40	2017	12	8	0	43	23.988	137.002	89.408	0.024162	1.89985	0.393916	50.5023	10.4712	4.82447	1.00031	-0.962988	-0.199666
RF17-10	40	2017	12	8	0	43	23.988	137.002	94.374	0.025218	1.89985	0.411132	50.5023	10.9288	4.82447	1.04403	-0.962988	-0.208392
RF17-10	40	2017	12	8	0	43	23.988	137.002	99.34	0.017002	1.89985	0.277185	50.5023	7.3682	4.82447	0.703883	-0.962988	-0.140498
RF17-10	40	2017	12	8	0	43	23.988	137.002	104.306	0.029421	1.07614	0.271693	59.2626	14.962	2.71978	0.686659	0.409017	0.103264
RF17-10	40	2017	12	8	0	43	23.988	137.002	109.271	0.023198	0.52711	0.10491	65.1159	12.9599	1.31691	0.262102	1.32395	0.263503
RF17-10	40	2017	12	8	0	43	23.988	137.002	114.237	0.015566	0.527004	0.070395	65.1027	8.69614	1.31665	0.175872	1.32369	0.176812
RF17-10	40	2017	12	8	0	43	23.988	137.002	119.202	0.03184	0.52711	0.143992	65.1159	17.7878	1.31691	0.359743	1.32395	0.361667
RF17-10	40	2017	12	8	0	43	23.988	137.002	124.167	0.014789	0.52711	0.0668811	65.1159	8.26206	1.31691	0.167093	1.32395	0.167986
RF17-10	40	2017	12	8	0	43	23.988	137.002	129.133	0.0033885	0.386959	0.0112518	41.7597	1.21427	2.43596	0.0708318	-0.662333	-0.019259
RF17-10	40	2017	12	8	0	43	23.988	137.002	134.098	0.025795	0.176927	0.0391554	6.74659	1.49308	4.11577	0.910855	-3.6421	-0.806027
RF17-10	40	2017	12	8	0	43	23.988	137.002	139.062	0.051098	0.176962	0.077564	6.74795	2.95768	4.1166	1.80434	-3.64283	-1.59668
RF17-10	40	2017	12	8	0	43	23.988	137.002	144.027	0.051386	0.176927	0.0780012	6.74659	2.97435	4.11577	1.81451	-3.6421	-1.60568
RF17-10	40	2017	12	8	0	43	23.988	137.002	148.992	0.017197	0.176927	0.0261041	6.74659	0.995406	4.11577	0.607249	-3.6421	-0.537362
RF17-10	40	2017	12	8	0	43	23.988	137.002	153.956	0.0057679	0.0616626	0.00305081	11.6082	0.574327	0.703941	0.0348281	-0.244949	-0.0121191
RF17-10	40	2017	12	8	0	43	23.988	137.002	158.921	0.043304	0.032831	0.0121976	12.8207	4.76325	-0.149192	-0.0554291	0.604399	0.224551
RF17-10	40	2017	12	8	0	43	23.988	137.002	163.885	0.061099	0.0328376	0.01721	12.8233	6.72062	-0.149223	-0.0782067	0.604521	0.316826
RF17-10	40	2017	12	8	0	43	23.988	137.002	168.849	0.0011933	0.0328376	0.000336122	12.8233	0.131258	-0.149223	-0.00152742	0.604521	0.0061878
RF17-10	40	2017	12	8	0	43	23.988	137.002	173.813	0.0023192	0.0328376	0.000653259	12.8233	0.255102	-0.149223	-0.00296858	0.604521	0.0120261
RF17-10	40	2017	12	8	0	43	23.988	137.002	178.777	0.089807	0.0328376	0.0252963	12.8233	9.87837	-0.149223	-0.114953	0.604521	0.46569
RF17-10	40	2017	12	8	0	43	23.988	137.002	183.741	0.12084	0.0328376	0.0340375	12.8233	13.2919	-0.149223	-0.154675	0.604521	0.62661
RF17-10	40	2017	12	8	0	43	23.988	137.002	188.705	0.011417	0.0328376	0.00321587	12.8233	1.25582	-0.149223	-0.0146138	0.604521	0.0592023
RF17-10	40	2017	12	8	0	43	23.988	137.002	193.668	0.006632	0.0328442	0.00186806	12.8259	0.72949	-0.149253	-0.00848896	0.604643	0.0343899
RF17-10	40	2017	12	8	0	43	23.988	137.002	198.632	0.087263	0.0328376	0.0245797	12.8233	9.59854	-0.149223	-0.111697	0.604521	0.452498
RF17-10	44	2017	12	6	22	54	24.2373	140.269	89.407	0.0031701	1.33022	0.0361866	2.4452	0.0665178	0.719176	0.019564	-1.20952	-0.0329032
RF17-10	44	2017	12	6	22	54	24.2373	140.269	94.372	0.18259	1.33049	2.08426	2.44569	3.83126	0.719321	1.12684	-1.20977	-1.89514
RF17-10	44	2017	12	6	22	54	24.2373	140.269	99.338	0.50804	1.33022	5.79926	2.4452	10.6601	0.719176	3.13533	-1.20952	-5.27306
RF17-10	44	2017	12	6	22	54	24.2373	140.269	104.304	0.010029	1.33022	0.114481	2.4452	0.210437	0.719176	0.0618933	-1.20952	-0.104093
RF17-10	44	2017	12	6	22	54	24.2373	140.269	109.269	0.0057312	1.57463	0.0774259	20.49	1.00751	3.29637	0.162085	0.466564	0.0229414
RF17-10	44	2017	12	6	22	54	24.2373	140.269	114.235	0.0053324	1.63533	0.0748306	24.9961	1.14379	3.93983	0.180281	0.885468	0.0405178
RF17-10	44	2017	12	6	22	54	24.2373	140.269	119.2	0.0065384	1.63566	0.0917546	25.0011	1.40247	3.94063	0.221055	0.885646	0.0496815
RF17-10	44	2017	12	6	22	54	24.2373	140.269	124.165	0.016446	1.63566	0.23079	25.0011	3.52762	3.94063	0.556018	0.885646	0.124964
RF17-10	44	2017	12	6	22	54	24.2373	140.269	129.13	0.036348	1.27322	0.397051	29.5601	9.21827	3.46181	1.07956	0.668954	0.208612
RF17-10	44	2017	12	6	22	54	24.2373	140.269	134.095	0.029423	-0.176558	-0.0445694	47.7962	12.0654	1.54654	0.390401	-0.197813	-0.049935
RF17-10	44	2017	12	6	22	54	24.2373	140.269	139.06	0.0085619	-0.176558	-0.0129694	47.7962	3.51096	1.54654	0.113604	-0.197813	-0.0145308
RF17-10	44	2017	12	6	22	54	24.2373	140.269	144.025	0.0056679	-0.176558	-0.00858563	47.7962	2.32423	1.54654	0.0752049	-0.197813	-0.00961924
RF17-10	44	2017	12	6	22	54	24.2373	140.269	148.989	0.0020086	-0.176593	-0.00304259	47.8058	0.823663	1.54685	0.0266513	-0.197853	-0.00340888
RF17-10	44	2017	12	6	22	54	24.2373	140.269	153.954	0.010126	-0.176558	-0.0153387	47.7962	4.15235	1.54654	0.134358	-0.197813	-0.0171853
RF17-10	44	2017	12	6	22	54	24.2373	140.269	158.918	0.16815	-0.0230849	-0.0332966	37.4619	54.0334	1.74111	2.5113	-0.781041	-1.12654
RF17-10	44	2017	12	6	22	54	24.2373	140.269	163.882	0.12167	0.0792542	0.0827144	30.566	31.9005	1.87061	1.95228	-1.16983	-1.22091
RF17-10	44	2017	12	6	22	54	24.2373	140.269	168.846	3.3714e-05	0.0792542	2.29196e-05	30.566	0.00883944	1.87061	0.000540965	-1.16983	-0.000338306
RF17-10	44	2017	12	6	22	54	24.2373	140.269	173.81	1.9873e-05	0.0792542	1.35102e-05	30.566	0.00521048	1.87061	0.000318876	-1.16983	-0.000199417
RF17-10	44	2017	12	6	22	54	24.2373	140.269	178.774	0.00037378	0.0792542	0.000254105	30.566	0.098001	1.87061	0.00599757	-1.16983	-0.00375073
RF17-10	44	2017	12	6	22	54	24.2373	140.269	183.738	0.0019021	0.0792542	0.0012931	30.566	0.498709	1.87061	0.0305206	-1.16983	-0.0190868
RF17-10	44	2017	12	6	22	54	24.2373	140.269	188.701	0.001551	0.0792701	0.00105441	30.5722	0.406655	1.87099	0.0248869	-1.17007	-0.0155636
RF17-10	44	2017	12	6	22	54	24.2373	140.269	193.665	0.0019101	0.0792542	0.00129854	30.566	0.500807	1.87061	0.0306489	-1.16983	-0.0191671
RF17-10	44	2017	12	6	22	54	24.2373	140.269	198.628	0.0021542	0.0792701	0.00146448	30.5722	0.564807	1.87099	0.0345657	-1.17007	-0.0216165
KS19-04	32	2019	5	3	22	21	23.7377	132.996	34.775	0.012701	0.282606	0.0308075	0.223699	0.0243859	0	0	0.0745662	0.00812864
KS19-04	32	2019	5	3	22	21	23.7377	132.996	39.742	0.012179	0.282606	0.0295414	0.223699	0.0233837	0	0	0.0745662	0.00779456
KS19-04	32	2019	5	3	22	21	23.7377	132.996	44.71	0.0028651	0.282549	0.00694959	0.223654	0.00550099	0	0	0.0745512	0.00183366
KS19-04	32	2019	5	3	22	21	23.7377	132.996	49.677	0.0030137	0.282606	0.00731003	0.223699	0.0057863	0	0	0.0745662	0.00192877
KS19-04	32	2019	5	3	22	21	23.7377	132.996	54.644	0.00010933	0.19641	0.000184307	-0.0503322	-4.72306e-05	0.134219	0.000125948	-0.0559247	-5.24784e-05
KS19-04	32	2019	5	3	22	21	23.7377	132.996	59.611	0.00014223	0.0671173	8.19338e-05	-0.461378	-0.000563231	0.335548	0.000409622	-0.251661	-0.000307217
KS19-04	32	2019	5	3	22	21	23.7377	132.996	64.578	0.000774	0.0671173	0.000445875	-0.461378	-0.00306504	0.335548	0.00222912	-0.251661	-0.00167184
KS19-04	32	2019	5	3	22	21	23.7377	132.996	69.544	0.0025386	0.0671308	0.0014624	-0.461471	-0.0100529	0.335616	0.00731117	-0.251712	-0.00548338
KS19-04	32	2019	5	3	22	21	23.7377	132.996	74.511	0.037857	0.0671173	0.0218081	-0.461378	-0.149914	0.335548	0.109028	-0.251661	-0.0817711
KS19-04	32	2019	5	3	22	21	23.7377	132.996	79.477	0.12405	0.0402049	0.0427982	0.303345	0.322912	0.111011	0.118172	0.0851947	0.0906901
KS19-04	32	2019	5	3	22	21	23.7377	132.996	84.443	0.067679	0.0222543	0.0129246	0.813222	0.472295	-0.0387249	-0.0224903	0.309799	0.179922
KS19-04	32	2019	5	3	22	21	23.7377	132.996	89.41	0.012386	0.0222498	0.00236535	0.813058	0.0864352	-0.0387171	-0.00411596	0.309737	0.0329277
KS19-04	32	2019	5	3	22	21	23.7377	132.996	94.376	0.016099	0.0222543	0.00307442	0.813222	0.112346	-0.0387249	-0.00534982	0.309799	0.0427986
KS19-04	32	2019	5	3	22	21	23.7377	132.996	99.342	0.014999	0.0222543	0.00286435	0.813222	0.10467	-0.0387249	-0.00498428	0.309799	0.0398743
KS19-04	32	2019	5	3	22	21	23.7377	132.996	104.307	0.010087	0.118942	0.0102934	3.25943	0.282076	0.556821	0.0481882	0.0409017	0.0035397
KS19-04	32	2019	5	3	22	21	23.7377	132.996	109.273	0.0078765	0.263914	0.017838	6.9271	0.468204	1.44986	0.0979963	-0.362465	-0.0244991
KS19-04	32	2019	5	3	22	21	23.7377	132.996	114.239	0.003099	0.263914	0.00701834	6.9271	0.184214	1.44986	0.0385565	-0.362465	-0.00963913
KS19-04	32	2019	5	3	22	21	23.7377	132.996	119.204	0.0031706	0.263967	0.0071805	6.9285	0.188471	1.45015	0.0394473	-0.362538	-0.00986183
KS19-04	32	2019	5	3	22	21	23.7377	132.996	124.169	0.041575	0.263967	0.0941554	6.9285	2.47135	1.45015	0.51726	-0.362538	-0.129315
KS19-04	32	2019	5	3	22	21	23.7377	132.996	129.135	0.054074	0.259854	0.120578	7.13303	3.30988	0.922447	0.428036	0.132729	0.0615891
KS19-04	32	2019	5	3	22	21	23.7377	132.996	134.1	0.051158	0.253814	0.111402	7.44341	3.26699	0.131354	0.0576528	0.875695	0.384352
KS19-04	32	2019	5	3	22	21	23.7377	132.996	139.065	0.014078	0.253814	0.0306563	7.44341	0.899033	0.131354	0.0158653	0.875695	0.105769
KS19-04	32	2019	5	3	22	21	23.7377	132.996	144.03	0.0015853	0.253814	0.00345215	7.44341	0.101239	0.131354	0.00178656	0.875695	0.0119104
KS19-04	32	2019	5	3	22	21	23.7377	132.996	148.994	0.0015913	0.253865	0.00346522	7.44491	0.101622	0.131381	0.00179333	0.875871	0.0119555
KS19-04	32	2019	5	3	22	21	23.7377	132.996	153.959	0.00043238	0.454988	0.00168783	28.4031	0.105364	1.19524	0.00443387	0.238326	0.000884099
KS19-04	32	2019	5	3	22	21	23.7377	132.996	158.923	0.0024577	0.505383	0.0106543	33.6498	0.709392	1.4615	0.0308109	0.0790002	0.00166545
KS19-04	32	2019	5	3	22	21	23.7377	132.996	163.888	0.0034145	0.505281	0.0148021	33.643	0.985564	1.46121	0.0428058	0.0789843	0.00231383
KS19-04	32	2019	5	3	22	21	23.7377	132.996	168.852	0.0020486	0.505383	0.00888082	33.6498	0.59131	1.4615	0.0256822	0.0790002	0.00138823
KS19-04	32	2019	5	3	22	21	23.7377	132.996	173.816	0.000154	0.505383	0.000667601	33.6498	0.0444507	1.4615	0.00193062	0.0790002	0.000104358
KS19-04	32	2019	5	3	22	21	23.7377	132.996	178.78	0.0050282	0.505383	0.0217976	33.6498	1.45134	1.4615	0.0630359	0.0790002	0.00340734
KS19-04	32	2019	5	3	22	21	23.7377	132.996	183.744	0.0044098	0.505383	0.0191168	33.6498	1.27285	1.4615	0.0552833	0.0790002	0.00298829
KS19-04	32	2019	5	3	22	21	23.7377	132.996	188.708	0.00037067	0.505383	0.00160688	33.6498	0.10699	1.4615	0.00464689	0.0790002	0.000251183
KS19-04	32	2019	5	3	22	21	23.7377	132.996	193.672	0.00038111	0.505383	0.00165214	33.6498	0.110004	1.4615	0.00477777	0.0790002	0.000258258
KS19-04	32	2019	5	3	22	21	23.7377	132.996	198.635	0.0025618	0.505485	0.0111056	33.6566	0.73944	1.4618	0.0321159	0.0790161	0.001736
KS19-04	37	2019	5	2	21	54	24.2373	135	19.871	0.084657	-0.0840298	-0.0610568	-0.0629152	-0.0457148	0	0	-0.251661	-0.182859
KS19-04	37	2019	5	2	21	54	24.2373	135	24.839	0.023402	-0.0840129	-0.0168781	-0.0629026	-0.0126371	0	0	-0.25161	-0.0505483
KS19-04	37	2019	5	2	21	54	24.2373	135	29.807	0.023084	0.265388	0.0525918	0.161031	0.0319113	0.483092	0.095734	-0.644122	-0.127645
KS19-04	37	2019	5	2	21	54	24.2373	135	34.774	0.020043	0.265441	0.0456635	0.161063	0.0277074	0.483189	0.0831223	-0.644252	-0.11083
KS19-04	37	2019	5	2	21	54	24.2373	135	39.741	0.011466	0.265441	0.0261227	0.161063	0.0158506	0.483189	0.0475518	-0.644252	-0.0634024
KS19-04	37	2019	5	2	21	54	24.2373	135	44.708	0.0012299	0.265441	0.00280205	0.161063	0.00170021	0.483189	0.00510064	-0.644252	-0.00680086
KS19-04	37	2019	5	2	21	54	24.2373	135	49.675	0.049506	0.265441	0.112788	0.161063	0.0684371	0.483189	0.205311	-0.644252	-0.273748
KS19-04	37	2019	5	2	21	54	24.2373	135	54.642	0.11222	0.153517	0.147865	-0.154868	-0.149166	-0.425888	-0.410207	0.542039	0.522082
KS19-04	37	2019	5	2	21	54	24.2373	135	59.609	0.055553	0.153517	0.0731987	-0.154868	-0.0738428	-0.425888	-0.203068	0.542039	0.25845
KS19-04	37	2019	5	2	21	54	24.2373	135	64.575	0.010419	0.153548	0.0137285	-0.154899	-0.0138493	-0.425974	-0.0380855	0.542148	0.0484724
KS19-04	37	2019	5	2	21	54	24.2373	135	69.542	0.011286	0.153517	0.0148709	-0.154868	-0.0150017	-0.425888	-0.0412547	0.542039	0.0525059
KS19-04	37	2019	5	2	21	54	24.2373	135	74.508	0.010836	0.153548	0.0142779	-0.154899	-0.0144035	-0.425974	-0.0396097	0.542148	0.0504124
KS19-04	37	2019	5	2	21	54	24.2373	135	79.474	0.030376	0.392664	0.102353	17.8506	4.65301	1.10691	0.288532	0.0117724	0.00306863
KS19-04	37	2019	5	2	21	54	24.2373	135	84.441	0.029561	0.452351	0.114771	22.3475	5.67004	1.48983	0.378002	-0.120797	-0.0306488
KS19-04	37	2019	5	2	21	54	24.2373	135	89.407	0.0055578	0.452442	0.0215783	22.352	1.06603	1.49013	0.0710687	-0.120822	-0.00576233
KS19-04	37	2019	5	2	21	54	24.2373	135	94.372	0.0024768	0.452534	0.00961623	22.3565	0.47507	1.49043	0.0316713	-0.120846	-0.00256795
KS19-04	37	2019	5	2	21	54	24.2373	135	99.338	0.00034671	0.452442	0.00134611	22.352	0.0665018	1.49013	0.00443345	-0.120822	-0.000359469
KS19-04	37	2019	5	2	21	54	24.2373	135	104.304	0.019664	0.483053	0.0815112	15.2204	2.56832	1.66114	0.280304	-0.272003	-0.0458983
KS19-04	37	2019	5	2	21	54	24.2373	135	109.269	0.058327	0.490805	0.245607	13.4402	6.72573	1.70424	0.85283	-0.309861	-0.15506
KS19-04	37	2019	5	2	21	54	24.2373	135	114.235	0.096179	0.490706	0.404997	13.4375	11.0905	1.70389	1.40628	-0.309799	-0.255688
KS19-04	37	2019	5	2	21	54	24.2373	135	119.2	0.065518	0.490805	0.275888	13.4402	7.55493	1.70424	0.957974	-0.309861	-0.174177
KS19-04	37	2019	5	2	21	54	24.2373	135	124.165	0.031096	0.490805	0.130941	13.4402	3.5857	1.70424	0.454671	-0.309861	-0.0826675
KS19-04	37	2019	5	2	21	54	24.2373	135	129.13	0.018647	0.338124	0.0540939	14.8856	2.38143	0.950241	0.152022	0.301254	0.0481953
KS19-04	37	2019	5	2	21	54	24.2373	135	134.095	0.018298	0.236337	0.0371022	15.8492	2.48813	0.447577	0.0702643	0.708664	0.111252
KS19-04	37	2019	5	2	21	54	24.2373	135	139.06	0.020065	0.236337	0.040685	15.8492	2.7284	0.447577	0.0770496	0.708664	0.121995
KS19-04	37	2019	5	2	21	54	24.2373	135	144.025	0.028037	0.236337	0.0568496	15.8492	3.81242	0.447577	0.107662	0.708664	0.170465
KS19-04	37	2019	5	2	21	54	24.2373	135	148.989	0.032064	0.236385	0.065015	15.8524	4.36	0.447668	0.123126	0.708807	0.194949
KS19-04	37	2019	5	2	21	54	24.2373	135	153.954	0.03067	0.226083	0.05949	16.2069	4.26458	0.534296	0.140591	0.646656	0.170157
KS19-04	37	2019	5	2	21	54	24.2373	135	158.918	0.0061252	0.1851	0.00972529	17.6413	0.926888	0.881346	0.0463065	0.398704	0.0209482
KS19-04	37	2019	5	2	21	54	24.2373	135	163.882	0.10406	0.1851	0.165221	17.6413	15.7468	0.881346	0.786694	0.398704	0.355885
KS19-04	37	2019	5	2	21	54	24.2373	135	168.846	0.081483	0.1851	0.129375	17.6413	12.3303	0.881346	0.616011	0.398704	0.278672
KS19-04	37	2019	5	2	21	54	24.2373	135	173.81	0.023661	0.1851	0.0375678	17.6413	3.58047	0.881346	0.178877	0.398704	0.0809206
KS19-04	37	2019	5	2	21	54	24.2373	135	178.774	0.021836	0.1851	0.0346701	17.6413	3.30431	0.881346	0.16508	0.398704	0.0746791
KS19-04	37	2019	5	2	21	54	24.2373	135	183.738	0.00045151	0.1851	0.000716886	17.6413	0.0683242	0.881346	0.00341342	0.398704	0.00154416
KS19-04	37	2019	5	2	21	54	24.2373	135	188.701	0.00051544	0.185138	0.000818391	17.6449	0.0779983	0.881523	0.00389673	0.398784	0.0017628
KS19-04	37	2019	5	2	21	54	24.2373	135	193.665	0.00015632	0.1851	0.000248197	17.6413	0.0236549	0.881346	0.00118178	0.398704	0.000534614
KS19-04	37	2019	5	2	21	54	24.2373	135	198.628	0.00092105	0.185138	0.0014624	17.6449	0.139377	0.881523	0.00696314	0.398784	0.00314999
KS19-04	40	2019	5	1	21	37	23.9592	136.997	24.84	0.013939	0.17831	0.0213369	0.134192	0.0160577	2.34836	0.28101	-2.88513	-0.345241
KS19-04	40	2019	5	1	21	37	23.9592	136.997	29.807	0.011876	0.276647	0.028199	-0.0774341	-0.00789297	-1.3551	-0.138127	0.774341	0.0789297
KS19-04	40	2019	5	1	21	37	23.9592	136.997	34.775	0.00045093	0.276591	0.00107071	-0.0774186	-0.000299695	-1.35482	-0.00524466	0.774186	0.00299695
KS19-04	40	2019	5	1	21	37	23.9592	136.997	39.742	0.0075813	0.276647	0.0180014	-0.0774341	-0.00503865	-1.3551	-0.0881764	0.774341	0.0503865
KS19-04	40	2019	5	1	21	37	23.9592	136.997	44.709	0.030573	0.276647	0.0725941	-0.0774341	-0.0203193	-1.3551	-0.355588	0.774341	0.203193
KS19-04	40	2019	5	1	21	37	23.9592	136.997	49.676	0.029971	0.276647	0.0711647	-0.0774341	-0.0199192	-1.3551	-0.348586	0.774341	0.199192
KS19-04	40	2019	5	1	21	37	23.9592	136.997	54.643	0.014858	0.132414	0.0168862	-0.0154868	-0.00197497	-0.271019	-0.034562	1.05682	0.134772
KS19-04	40	2019	5	1	21	37	23.9592	136.997	59.61	0.00022493	0.0963562	0.000186022	0	0	0	0	1.12744	0.0021766
KS19-04	40	2019	5	1	21	37	23.9592	136.997	64.577	0.00047736	0.0963562	0.000394788	0	0	0	0	1.12744	0.00461932
KS19-04	40	2019	5	1	21	37	23.9592	136.997	69.543	0.006041	0.0963756	0.00499605	0	0	0	0	1.12767	0.0584575
KS19-04	40	2019	5	1	21	37	23.9592	136.997	74.51	0.011256	0.0963562	0.00930897	0	0	0	0	1.12744	0.108922
KS19-04	40	2019	5	1	21	37	23.9592	136.997	79.476	0.010704	0.372387	0.0342051	0.128876	0.0118378	0.418848	0.0384727	-0.805477	-0.073986
KS19-04	40	2019	5	1	21	37	23.9592	136.997	84.442	0.039163	0.44139	0.148337	0.161095	0.0541389	0.52356	0.175952	-1.28876	-0.433111
KS19-04	40	2019	5	1	21	37	23.9592	136.997	89.408	0.17955	0.44139	0.680077	0.161095	0.24821	0.52356	0.806682	-1.28876	-1.98568
KS19-04	40	2019	5	1	21	37	23.9592	136.997	94.374	0.088096	0.44139	0.333679	0.161095	0.121784	0.52356	0.395798	-1.28876	-0.974271
KS19-04	40	2019	5	1	21	37	23.9592	136.997	99.34	3.7214e-05	0.44139	0.000140954	0.161095	5.14446e-05	0.52356	0.000167195	-1.28876	-0.000411557
KS19-04	40	2019	5	1	21	37	23.9592	136.997	104.306	1.9333e-05	0.133921	2.22177e-05	-0.0966573	-1.60356e-05	-0.314136	-5.21156e-05	-0.257753	-4.27615e-05
KS19-04	40	2019	5	1	21	37	23.9592	136.997	109.271	0.0016811	0.0570654	0.000823056	-0.161128	-0.00232395	-0.523666	-0.00755285	0	0
KS19-04	40	2019	5	1	21	37	23.9592	136.997	114.237	0.0046492	0.0570539	0.00227622	-0.161095	-0.00642705	-0.52356	-0.0208879	0	0
KS19-04	40	2019	5	1	21	37	23.9592	136.997	119.202	0.013509	0.0570654	0.00661392	-0.161128	-0.0186748	-0.523666	-0.0606932	0	0
KS19-04	40	2019	5	1	21	37	23.9592	136.997	124.168	0.037913	0.0570539	0.018562	-0.161095	-0.0524109	-0.52356	-0.170336	0	0
KS19-04	40	2019	5	1	21	37	23.9592	136.997	129.133	0.019599	0.185737	0.0312316	-0.00123945	-0.000208413	-0.0427609	-0.00719024	0.123945	0.0208413
KS19-04	40	2019	5	1	21	37	23.9592	136.997	134.098	0.011056	0.217905	0.0206694	0.0387327	0.00367399	0.0774653	0.00734799	0.154931	0.014696
KS19-04	40	2019	5	1	21	37	23.9592	136.997	139.063	0.0076814	0.217905	0.0143605	0.0387327	0.00255259	0.0774653	0.00510518	0.154931	0.0102104
KS19-04	40	2019	5	1	21	37	23.9592	136.997	144.027	0.0010016	0.217948	0.00187251	0.0387405	0.000332839	0.0774809	0.000665679	0.154962	0.00133136
KS19-04	40	2019	5	1	21	37	23.9592	136.997	148.992	0.0026398	0.217905	0.00493515	0.0387327	0.000877226	0.0774653	0.00175445	0.154931	0.0035089
KS19-04	40	2019	5	1	21	37	23.9592	136.997	153.957	0.0047573	0.552929	0.022568	14.3023	0.583755	1.04609	0.0426966	0.13448	0.00548884
KS19-04	40	2019	5	1	21	37	23.9592	136.997	158.921	0.0020753	0.776436	0.0138217	23.8162	0.423964	1.69218	0.0301234	0.12087	0.00215167
KS19-04	40	2019	5	1	21	37	23.9592	136.997	163.885	0.0021936	0.776436	0.0146096	23.8162	0.448131	1.69218	0.0318405	0.12087	0.00227432
KS19-04	40	2019	5	1	21	37	23.9592	136.997	168.85	0.006686	0.776279	0.0445294	23.8114	1.36589	1.69184	0.0970486	0.120846	0.00693204
KS19-04	40	2019	5	1	21	37	23.9592	136.997	173.814	0.0048686	0.776436	0.0324254	23.8162	0.994608	1.69218	0.0706687	0.12087	0.00504776
KS19-04	40	2019	5	1	21	37	23.9592	136.997	178.778	0.0047659	0.776436	0.0317414	23.8162	0.973628	1.69218	0.069178	0.12087	0.00494129
KS19-04	40	2019	5	1	21	37	23.9592	136.997	183.741	0.012719	0.776592	0.0847099	23.821	2.59837	1.69252	0.184619	0.120895	0.0131871
KS19-04	40	2019	5	1	21	37	23.9592	136.997	188.705	0.0094803	0.776436	0.0631398	23.8162	1.93673	1.69218	0.137608	0.12087	0.00982918
KS19-04	40	2019	5	1	21	37	23.9592	136.997	193.669	0.0016017	0.776436	0.0106675	23.8162	0.327212	1.69218	0.023249	0.12087	0.00166064
KS19-04	40	2019	5	1	21	37	23.9592	136.997	198.632	0.0090953	0.776592	0.0605756	23.821	1.85808	1.69252	0.13202	0.120895	0.00943001
KS19-04	44	2019	4	30	22	22	24.2413	140.261	19.871	0.0072927	0.0450391	0.00281914	-0.0629152	-0.00393806	0.188746	0.0118142	-0.503322	-0.0315045
KS19-04	44	2019	4	30	22	22	24.2413	140.261	24.839	0.0055899	0.0450301	0.00216089	-0.0629026	-0.00301855	0.188708	0.00905564	-0.503221	-0.0241484
KS19-04	44	2019	4	30	22	22	24.2413	140.261	29.807	0.0057734	0.113262	0.00561361	-0.0125805	-0.000623527	-0.0551607	-0.00273393	0.456769	0.0226388
KS19-04	44	2019	4	30	22	22	24.2413	140.261	34.774	0.010024	0.130347	0.0112145	0	0	-0.116151	-0.00999316	0.696907	0.0599589
KS19-04	44	2019	4	30	22	22	24.2413	140.261	39.741	0.011224	0.130347	0.012557	0	0	-0.116151	-0.0111895	0.696907	0.0671368
KS19-04	44	2019	4	30	22	22	24.2413	140.261	44.708	0.016594	0.130347	0.0185647	0	0	-0.116151	-0.0165429	0.696907	0.0992576
KS19-04	44	2019	4	30	22	22	24.2413	140.261	49.675	0.0073242	0.130347	0.00819403	0	0	-0.116151	-0.00730166	0.696907	0.04381
KS19-04	44	2019	4	30	22	22	24.2413	140.261	54.642	0.0089483	0.08092	0.00621491	0.12583	0.00966416	0.07937	0.00609586	0.152932	0.0117457
KS19-04	44	2019	4	30	22	22	24.2413	140.261	59.609	0.013322	0.0479691	0.0054849	0.209717	0.0239796	0.209717	0.0239796	-0.209717	-0.0239796
KS19-04	44	2019	4	30	22	22	24.2413	140.261	64.575	0.010819	0.0479787	0.00445437	0.20976	0.0194742	0.20976	0.0194742	-0.20976	-0.0194742
KS19-04	44	2019	4	30	22	22	24.2413	140.261	69.542	0.046327	0.0479691	0.0190736	0.209717	0.0833886	0.209717	0.0833886	-0.209717	-0.0833886
KS19-04	44	2019	4	30	22	22	24.2413	140.261	74.508	0.11164	0.0479787	0.0459641	0.20976	0.200952	0.20976	0.200952	-0.20976	-0.200952
KS19-04	44	2019	4	30	22	22	24.2413	140.261	79.474	0.056148	0.246952	0.118986	12.2248	5.89015	0.914552	0.44065	0.461471	0.222346
KS19-04	44	2019	4	30	22	22	24.2413	140.261	84.441	0.0050966	0.296635	0.012976	15.2255	0.666024	1.09053	0.0477042	0.629152	0.0275216
KS19-04	44	2019	4	30	22	22	24.2413	140.261	89.407	0.036776	0.296695	0.0936323	15.2286	4.80589	1.09075	0.344223	0.629279	0.19859
KS19-04	44	2019	4	30	22	22	24.2413	140.261	94.372	0.031066	0.296755	0.0790945	15.2316	4.0597	1.09097	0.290778	0.629406	0.167756
KS19-04	44	2019	4	30	22	22	24.2413	140.261	99.338	0.0071593	0.296695	0.0182277	15.2286	0.935577	1.09075	0.067011	0.629279	0.0386602
KS19-04	44	2019	4	30	22	22	24.2413	140.261	104.304	0.0023557	0.766604	0.0154968	57.7801	1.16802	3.40779	0.0688879	-0.813222	-0.0164392
KS19-04	44	2019	4	30	22	22	24.2413	140.261	109.269	0.0007468	0.766759	0.00491276	57.7918	0.370283	3.40847	0.0218387	-0.813386	-0.00521152
KS19-04	44	2019	4	30	22	22	24.2413	140.261	114.235	0.0022121	0.766604	0.0145521	57.7801	1.09682	3.40779	0.0646886	-0.813222	-0.0154371
KS19-04	44	2019	4	30	22	22	24.2413	140.261	119.2	0.0021451	0.766759	0.0141114	57.7918	1.0636	3.40847	0.0627293	-0.813386	-0.0149695
KS19-04	44	2019	4	30	22	22	24.2413	140.261	124.165	0.00029403	0.766759	0.00193425	57.7918	0.145788	3.40847	0.00859834	-0.813386	-0.00205188
KS19-04	44	2019	4	30	22	22	24.2413	140.261	129.13	0.0017538	0.331908	0.00499415	36.0044	0.54175	1.03618	0.0155911	0.707413	0.0106443
KS19-04	44	2019	4	30	22	22	24.2413	140.261	134.095	0.0019385	0.223196	0.00371206	30.5576	0.508215	0.443102	0.0073694	1.08761	0.0180885
KS19-04	44	2019	4	30	22	22	24.2413	140.261	139.06	0.001549	0.223196	0.0029662	30.5576	0.4061	0.443102	0.00588868	1.08761	0.014454
KS19-04	44	2019	4	30	22	22	24.2413	140.261	144.025	0.001452	0.223196	0.00278045	30.5576	0.38067	0.443102	0.00551992	1.08761	0.0135489
KS19-04	44	2019	4	30	22	22	24.2413	140.261	148.989	0.0010885	0.223241	0.00208438	30.5637	0.285371	0.443191	0.00413804	1.08783	0.010157
KS19-04	44	2019	4	30	22	22	24.2413	140.261	153.954	0.0010341	0.174707	0.00155002	20.9842	0.186174	0.990937	0.00879167	0.314199	0.0027876
KS19-04	44	2019	4	30	22	22	24.2413	140.261	158.918	0.0037515	0.162618	0.00523298	18.5946	0.598367	1.12812	0.0363025	0.12087	0.00388956
KS19-04	44	2019	4	30	22	22	24.2413	140.261	163.882	0.012205	0.162618	0.0170248	18.5946	1.9467	1.12812	0.118105	0.12087	0.0126541
KS19-04	44	2019	4	30	22	22	24.2413	140.261	168.846	0.050457	0.162618	0.0703826	18.5946	8.04792	1.12812	0.488262	0.12087	0.0523138
KS19-04	44	2019	4	30	22	22	24.2413	140.261	173.81	0.045762	0.162618	0.0638335	18.5946	7.29907	1.12812	0.44283	0.12087	0.047446
KS19-04	44	2019	4	30	22	22	24.2413	140.261	178.774	0.00039362	0.162618	0.000549061	18.5946	0.0627826	1.12812	0.00380898	0.12087	0.000408105
KS19-04	44	2019	4	30	22	22	24.2413	140.261	183.738	0.001311	0.162618	0.00182872	18.5946	0.209105	1.12812	0.0126863	0.12087	0.00135924
KS19-04	44	2019	4	30	22	22	24.2413	140.261	188.701	0.013388	0.162651	0.0186749	18.5983	2.13539	1.12835	0.129553	0.120895	0.0138807
KS19-04	44	2019	4	30	22	22	24.2413	140.261	193.665	0.16019	0.162618	0.223449	18.5946	25.5504	1.12812	1.55013	0.12087	0.166085
KS19-04	44	2019	4	30	22	22	24.2413	140.261	198.628	0.14542	0.162651	0.202847	18.5983	23.1946	1.12835	1.4072	0.120895	0.150771

## Sheet: Air-seaCO2flux
Monthly air-sea CO2 fluxes from April 2014 to May 2019 within the area between 23.5~24.5oN and 132.5~140.5oE as estimated using the pCO2 diagnostic model (Iida et al., 2021)
Year	Month	Air-sea CO2 flux (10-3 mol m-2 d-1)
2014	4	-4.45405
2014	5	-1.65225
2014	6	-0.0471842
2014	7	1.89341
2014	8	1.34735
2014	9	1.3428
2014	10	-0.271385
2014	11	-2.7993
2014	12	-6.90865
2015	1	-7.84067
2015	2	-5.91479
2015	3	-4.51773
2015	4	-1.81913
2015	5	-0.564825
2015	6	0.740304
2015	7	4.0667
2015	8	2.19787
2015	9	1.62954
2015	10	0.542725
2015	11	-1.48633
2015	12	-4.09658
2016	1	-6.17638
2016	2	-7.29242
2016	3	-5.81333
2016	4	-2.06773
2016	5	-0.528721
2016	6	0.827732
2016	7	1.70941
2016	8	2.55253
2016	9	1.71279
2016	10	0.564338
2016	11	-2.20082
2016	12	-6.1177
2017	1	-6.38411
2017	2	-7.31347
2017	3	-5.17665
2017	4	-3.82094
2017	5	-1.00482
2017	6	0.168798
2017	7	1.2588
2017	8	2.15434
2017	9	1.23881
2017	10	1.34769
2017	11	-2.4572
2017	12	-6.80342
2018	1	-7.62475
2018	2	-7.00947
2018	3	-7.03338
2018	4	-3.54983
2018	5	-0.54207
2018	6	0.916941
2018	7	2.29172
2018	8	2.6365
2018	9	1.91364
2018	10	0.146804
2018	11	-1.99209
2018	12	-5.47782
2019	1	-5.88493
2019	2	-3.57514
2019	3	-5.73402
2019	4	-3.4044
2019	5	-1.74813

## Sheet: AtmosphericN-P
Atmospheric N and P deposition data used in Martino et al. (2014)
Cruise	Year	Month	Sample	Zone	N (10-6 mol m-2 d-1)	P (10-6 mol m-2 d-1)
TF5-1	2007	6~7	M06	B	29.1343	0.417653
TF5-1	2007	6~7	M07	B	18.918	0.00415962
TF5-1	2007	6~7	M08	B	44.0923	0.00421416
TF5-1	2007	6~7	M09	B	56.744	0.0217886
TF5-2	2008	4~5	M06	B	35.964	0.09447
TF5-2	2008	4~5	M07	B	20.4007	0.0100842
TF5-2	2008	4~5	M08	B	61.3499	0.024187
TF5-3	2008	8~9	M07	B	26.1464	0.0976355
TF5-3	2008	8~9	M08	B	19.5985	0.0257862
TF5-3	2008	8~9	M09	B	32.0524	0.0455065
TF5-3	2008	8~9	M10	B	27.2001	0.0129255
TF5-5	2009	10~11	M06	B	30.9618	0.192144
TF5-5	2009	10~11	M07	B	17.8936	0.111259
TF5-5	2009	10~11	M08	B	13.2788	0.0815468
TF5-5	2009	10~11	M09	B	18.5467	0.115881
TransBrom	2009	10	I04	B	32.3596
TransBrom	2009	10	I05	B	18.4729
TransBrom	2009	10	I06	B	12.6216
TransBrom	2009	10	I07	B	10.8138
TransBrom	2009	10	I08	B	21.7552
TransBrom	2009	10	I09	B	23.7162
				Mean	27.2391	0.0839494
				95%CI	5.73609	0.0542117

## Sheet: N2fixation
Monthly-mean depth-integrated (<125 m) N2 fixation at the HOT site from August 2012 to December 2013 as derived from N2 dissolution method (Böttjer et al., 2017)
Month	N2 fixation (10-6 mol m-2 d-1)
2	308
3	360
4	231
5	283
6	136
8	197
9	350
10	177
11	77
12	87
Mean	221
95%CI	64
Depth-integrated N2 fixation in the euphotic zone of the western subtropical North Pacific as derived from N2 dissolution method (Hashihama et al., 2020)
Cruise	Year	Month	Latitude (oN)	Longitude (oE(+)/W(-))	EZD (m)	N2 fixation (10-6 mol m-2 d-1)
KH-13-7	2013	12	20	160.01	113	50.9752
KH-14-3	2014	7	19.99	159.97	106	243.019
KH-17-4	2017	9	21.3	-160	104	288.824
KH-17-4	2017	9	21.3	-170	108	238.149
KH-17-4	2017	9	22.59	179.59	111	237.213
KH-17-4	2017	9	23	169.59	113	126.779
KH-17-4	2017	9	22.59	159.58	114	95.5617
KH-17-4	2017	9	23	150.01	103	44.2458
KH-17-4	2017	9	23	139.59	106	34.6258
KH-17-4	2017	10	23	136.59	117	67.3941

## Sheet: SurfaceTDP
TDP concentrations (10-9 M=nM) in the surface waters (<10 m) of the western subtropical North Paficic as derived from Hashihama et al. (2019, 2020)
Cruise	Year	Month	Latitude (oN)	Longitude (oE)	TDP (nM)
KH-11-10	2011	12	23	158.03	146
KH-11-10	2011	12	23.01	159.99	140
KH-11-10	2011	12	23	155	149
KH-11-10	2011	12	23	160	169
KH-12-3	2012	7	29.15	160	168
KH-12-3	2012	7	27.48	160	111
KH-12-3	2012	7	26.03	160	122
KH-12-3	2012	7	24	160	131
KH-12-3	2012	7	22.43	160	123
KH-12-3	2012	7	21.02	160	136
KH-12-3	2012	7	30	160	86
KH-12-3	2012	7	25	160	123
KH-12-3	2012	7	20	160	175
KH-12-3	2012	8	20	148	129
KH-12-3	2012	8	30	144.84	102
KH-12-3	2012	8	24	143.21	118
KH-12-3	2012	8	28	138	114
KH-13-7	2013	12	20	160.01	213
Shinyo83	2011	1	28.99	141.51	106
Shinyo83	2011	1	24.82	141.5	56
Shinyo83	2011	1	20.8	141.24	141

[truncated: 2 more sheets: VerticalTDP, C-N-Pbudget]
